# Supplementary material for: Identification of Development-Related Genes in the Ovaries of Adult Harmonia axyridis (Pallas) Lady Beetles Using a Time- Series Analysis by RNA-seq
Source: Sci Rep. 2016 Dec 14;6:39109. doi: 10.1038/srep39109 (PMC5155419; doi:10.1038/srep39109)
Supplement: Supplementary Datasets 1–2 [file srep39109-s2.xls]

## Sheet: Integrated_Function.anno
Identification of Development-Related Genes in the Ovaries of Adult Harmonia axyridis (Pallas) Lady Beetles Using a Time- Series Analysis by RNA-seq. Wenxiao Du, Fanrong Zeng.
Supplementary Dataset File 1. Unigene annotation database of ovaries in H. axyridis adult.
#GeneID	COG_class	COG_class_annotation	GO_annotation	KEGG_annotation	KOG_class	KOG_class_annotation	Pfam_annotation	Swissprot_annotation	nr_annotation
TRINITY_DN11205_c1_g1	--	--	Biological Process: oogenesis (GO:0048477);;	K02524|2e-17|dme:Dmel_CG3218|fs(1)K10	--	--	--	DNA-binding protein K10 GN=fs(1)K10 OS=Drosophila melanogaster (Fruit fly) PE=2 SV=2	hypothetical protein YQE_06126, partial [Dendroctonus ponderosae]
TRINITY_DN10040_c0_g1	--	--	--	--	--	--	Transposase (partial DDE domain)	Mariner Mos1 transposase GN=mariner\T OS=Drosophila mauritiana (Fruit fly) PE=1 SV=1	mariner transposase [Chrysoperla plorabunda]
TRINITY_DN5747_c0_g1	--	--	Biological Process: single-organism process (GO:0044699);; Cellular Component: neuron part (GO:0097458);;	--	[PT]	--	Amiloride-sensitive sodium channel	Sodium channel protein Nach GN=Nach OS=Drosophila melanogaster (Fruit fly) PE=2 SV=2	Sodium channel protein Nach [Zootermopsis nevadensis]
TRINITY_DN12712_c0_g1	--	--	Molecular Function: hydrolase activity (GO:0016787);;	--	--	--	Lipase;; Alpha/beta hydrolase family;; Alpha/beta hydrolase family;; PGAP1-like protein	Phospholipase A1 OS=Vespula germanica (German yellow jacket) PE=2 SV=1	PREDICTED: phospholipase A1 [Tribolium castaneum]
TRINITY_DN4087_c0_g1	--	--	--	--	--	--	--	Dopamine N-acetyltransferase {ECO:0000312|EMBL:AAF47172.1} GN=CG3318 OS=Drosophila melanogaster (Fruit fly) PE=1 SV=1	PREDICTED: dopamine N-acetyltransferase [Tribolium castaneum]
TRINITY_DN20192_c0_g3	[C]	Energy production and conversion	Molecular Function: potassium channel activity (GO:0005267);; Molecular Function: ATP binding (GO:0005524);; Biological Process: ATP hydrolysis coupled proton transport (GO:0015991);; Cellular Component: integral component of membrane (GO:0016021);; Cellular Component: proton-transporting V-type ATPase, V1 domain (GO:0033180);; Biological Process: ATP metabolic process (GO:0046034);; Molecular Fu…	K02145|4e-98|ame:551093|similar to Vacuolar ATP synthase catalytic subunit A, osteoclast isoform (V-ATPase subunit A 2) (Vacuolar proton pump alpha subunit 2) (V-ATPase 69 kDa subunit 2) (Isoform HO68)	[C]	Energy production and conversion	ATP synthase alpha/beta family, nucleotide-binding domain	V-type proton ATPase catalytic subunit A GN=VhaA OS=Aedes albopictus (Asian tiger mosquito) PE=2 SV=1	ACYPI002584 [Acyrthosiphon pisum]
TRINITY_DN16770_c0_g4	[O]	Posttranslational modification, protein turnover, chaperones	Molecular Function: glutathione transferase activity (GO:0004364);; Cellular Component: cytoplasm (GO:0005737);; Biological Process: aromatic amino acid family metabolic process (GO:0009072);; Molecular Function: maleylacetoacetate isomerase activity (GO:0016034);;	K01800|1e-104|tca:662347|similar to Probable maleylacetoacetate isomerase 2 (MAAI 2)	[O]	Posttranslational modification, protein turnover, chaperones	Glutathione S-transferase, N-terminal domain;; Glutathione S-transferase, N-terminal domain;; Glutathione S-transferase, N-terminal domain	Probable maleylacetoacetate isomerase 2 GN=GstZ2 OS=Drosophila melanogaster (Fruit fly) PE=1 SV=1	hypothetical protein TcasGA2_TC009842 [Tribolium castaneum]
TRINITY_DN16513_c0_g1	--	--	--	K09613|2e-47|tca:661522|similar to COP9 signalosome subunit 5	[OT]	--	--	COP9 signalosome complex subunit 5 GN=CSN5 OS=Drosophila melanogaster (Fruit fly) PE=1 SV=1	PREDICTED: COP9 signalosome complex subunit 5 [Tribolium castaneum]
TRINITY_DN8236_c0_g3	--	--	--	--	[R]	General function prediction only	Reverse transcriptase (RNA-dependent DNA polymerase)	Probable RNA-directed DNA polymerase from transposon X-element GN=X-element\ORF2 OS=Drosophila melanogaster (Fruit fly) PE=3 SV=1	hypothetical protein D910_12580 [Dendroctonus ponderosae]
TRINITY_DN21259_c1_g3	--	--	--	--	--	--	--	MATH and LRR domain-containing protein PFE0570w GN=PFE0570w OS=Plasmodium falciparum (isolate 3D7) PE=2 SV=1	PREDICTED: WASH complex subunit FAM21A [Tribolium castaneum]
TRINITY_DN12547_c0_g1	--	--	--	--	[BD]	--	DDE superfamily endonuclease;; Tc5 transposase DNA-binding domain;; CENP-B N-terminal DNA-binding domain	--	PREDICTED: jerky protein homolog-like isoform X1 [Bactrocera dorsalis]
TRINITY_DN17163_c1_g2	--	--	Molecular Function: DNA binding (GO:0003677);; Cellular Component: nucleus (GO:0005634);; Biological Process: transcription, DNA-templated (GO:0006351);;	--	[P]	Inorganic ion transport and metabolism	--	Uncharacterized protein DDB_G0287625 GN=DDB_G0287625 OS=Dictyostelium discoideum (Slime mold) PE=4 SV=1	PREDICTED: RNA polymerase-associated protein CTR9 homolog [Bombyx mori]
TRINITY_DN4593_c0_g1	--	--	--	--	[TV]	--	Lectin C-type domain	Lectin subunit alpha (Precursor) OS=Sarcophaga peregrina (Flesh fly) PE=1 SV=1	AAEL011612-PA [Aedes aegypti]
TRINITY_DN17035_c0_g2	--	--	--	--	[G]	Carbohydrate transport and metabolism	Chitin binding Peritrophin-A domain	--	PREDICTED: uncharacterized protein LOC103312740 [Tribolium castaneum]
TRINITY_DN21093_c2_g8	--	--	--	--	--	--	Protein of unknown function (DUF3609);; Integrase core domain;; Kazal-type serine protease inhibitor domain;; Kazal-type serine protease inhibitor domain	--	ORF [Drosophila melanogaster]
TRINITY_DN2314_c0_g1	--	--	--	--	--	--	--	--	hypothetical protein TcasGA2_TC005211 [Tribolium castaneum]
TRINITY_DN14506_c0_g6	--	--	--	--	--	--	PBP/GOBP family	B1 protein (Precursor; Fragment) OS=Tenebrio molitor (Yellow mealworm beetle) PE=2 SV=1	13 kDa hemolymph protein a precursor [Tenebrio molitor]
TRINITY_DN12852_c0_g1	[L]	Replication, recombination and repair	--	--	[R]	General function prediction only	Reverse transcriptase (RNA-dependent DNA polymerase)	Probable RNA-directed DNA polymerase from transposon X-element GN=X-element\ORF2 OS=Drosophila melanogaster (Fruit fly) PE=3 SV=1	hypothetical protein TcasGA2_TC010304 [Tribolium castaneum]
TRINITY_DN6089_c0_g2	--	--	--	--	[S]	Function unknown	--	--	PREDICTED: saccharopine dehydrogenase-like oxidoreductase [Nasonia vitripennis]
TRINITY_DN13414_c0_g2	--	--	--	K12606|8e-14|tca:662846|similar to rcd1 (required for cell differentiation) homolog 1 (S. pombe) (predicted)	[R]	General function prediction only	--	--	PREDICTED: cell differentiation protein RCD1 homolog [Tribolium castaneum]
TRINITY_DN20508_c0_g19	--	--	--	--	[T]	Signal transduction mechanisms	Low-density lipoprotein receptor domain class A	Putative vitellogenin receptor (Precursor) GN=yl OS=Drosophila melanogaster (Fruit fly) PE=1 SV=2	hypothetical protein D910_10020 [Dendroctonus ponderosae]
TRINITY_DN16381_c0_g1	[G]	Carbohydrate transport and metabolism	Molecular Function: catalytic activity (GO:0003824);; Biological Process: metabolic process (GO:0008152);;	K00615|0.0|tca:660692|similar to CG8036-PB, isoform B	[G]	Carbohydrate transport and metabolism	Transketolase, thiamine diphosphate binding domain;; Transketolase, pyrimidine binding domain;; Transketolase, C-terminal domain;; Dehydrogenase E1 component;; 1-deoxy-D-xylulose-5-phosphate synthase;; Thiamine pyrophosphate enzyme, C-terminal TPP binding domain;; XFP N-terminal domain	Transketolase GN=tkt-2 OS=Dictyostelium discoideum (Slime mold) PE=1 SV=1	PREDICTED: transketolase-like protein 2 isoform X1 [Tribolium castaneum]
TRINITY_DN16400_c0_g6	--	--	--	--	--	--	--	--	hypothetical protein TcasGA2_TC008509 [Tribolium castaneum]
TRINITY_DN19040_c0_g1	--	--	--	--	--	--	--	--	PREDICTED: uncharacterized protein LOC656310 [Tribolium castaneum]
TRINITY_DN16058_c0_g2	--	--	--	--	[S]	Function unknown	DTW domain	--	hypothetical protein D910_08830 [Dendroctonus ponderosae]
TRINITY_DN17303_c0_g10	--	--	--	K12199|6e-89|tca:658866|similar to 1110059p08rik-like protein	[S]	Function unknown	Vta1 like	Vacuolar protein sorting-associated protein VTA1 homolog GN=vta1 OS=Dictyostelium discoideum (Slime mold) PE=3 SV=1	PREDICTED: vacuolar protein sorting-associated protein VTA1 homolog [Tribolium castaneum]
TRINITY_DN14482_c0_g1	--	--	--	K01303|4e-14|tca:659540|similar to Acylamino-acid-releasing enzyme (AARE) (Acyl-peptide hydrolase) (APH) (Acylaminoacyl-peptidase)	--	--	--	--	PREDICTED: acylamino-acid-releasing enzyme [Tribolium castaneum]
TRINITY_DN7613_c0_g2	--	--	--	--	--	--	PBP/GOBP family	General odorant-binding protein lush (Precursor) GN=lush OS=Drosophila melanogaster (Fruit fly) PE=1 SV=1	PREDICTED: general odorant-binding protein 19a [Tribolium castaneum]
TRINITY_DN6920_c0_g1	--	--	Molecular Function: catalytic activity (GO:0003824);; Biological Process: biosynthetic process (GO:0009058);;	K00968|2e-09|tca:658206|similar to CG1049-PA, isoform A	--	--	--	--	hypothetical protein TcasGA2_TC013312 [Tribolium castaneum]
TRINITY_DN5295_c0_g1	--	--	Molecular Function: microtubule motor activity (GO:0003777);; Molecular Function: ATP binding (GO:0005524);; Biological Process: microtubule-based movement (GO:0007018);; Biological Process: metabolic process (GO:0008152);; Molecular Function: ATPase activity (GO:0016887);; Cellular Component: dynein complex (GO:0030286);;	K10408|1e-123|tca:657902|similar to dynein, axonemal, heavy polypeptide 3	[Z]	Cytoskeleton	--	Dynein beta chain, ciliary OS=Heliocidaris crassispina (Sea urchin) PE=1 SV=1	hypothetical protein TcasGA2_TC005485 [Tribolium castaneum]
TRINITY_DN18543_c0_g11	--	--	Biological Process: neurotransmitter transport (GO:0006836);; Molecular Function: syntaxin binding (GO:0019905);;	--	--	--	--	--	PREDICTED: complexin [Diaphorina citri]
TRINITY_DN17414_c0_g1	[S]	Function unknown	--	--	[S]	Function unknown	Putative S-adenosyl-L-methionine-dependent methyltransferase	NADH dehydrogenase [ubiquinone] complex I, assembly factor 7 homolog GN=CG17726 OS=Drosophila melanogaster (Fruit fly) PE=1 SV=1	PREDICTED: NADH dehydrogenase [ubiquinone] complex I, assembly factor 7 homolog [Tribolium castaneum]
TRINITY_DN15205_c1_g1	--	--	--	--	--	--	Domain of unknown function (DUF4464)	--	PREDICTED: uncharacterized protein C4orf22 homolog [Tribolium castaneum]
TRINITY_DN14232_c0_g1	--	--	--	--	[P]	Inorganic ion transport and metabolism	Ion channel	TWiK family of potassium channels protein 7 GN=twk-7 OS=Caenorhabditis elegans PE=3 SV=3	PREDICTED: uncharacterized protein LOC103312662 [Tribolium castaneum]
TRINITY_DN5049_c0_g3	--	--	--	--	[Z]	Cytoskeleton	Tropomyosin	Tropomyosin OS=Rhipicephalus microplus (Cattle tick) PE=2 SV=1	PREDICTED: tropomyosin-like [Metaseiulus occidentalis]
TRINITY_DN21371_c3_g1	--	--	--	--	[K]	Transcription	BAH domain	Protein winged eye GN=wge OS=Drosophila melanogaster (Fruit fly) PE=1 SV=1	hypothetical protein ZHAS_00003234 [Anopheles sinensis]
TRINITY_DN9324_c0_g1	--	--	--	--	--	--	Transposase IS4	--	hypothetical protein KGM_22025 [Danaus plexippus]
TRINITY_DN25476_c0_g1	--	--	Molecular Function: nucleic acid binding (GO:0003676);; Molecular Function: structural constituent of ribosome (GO:0003735);; Cellular Component: mitochondrion (GO:0005739);; Cellular Component: ribosome (GO:0005840);; Biological Process: translation (GO:0006412);; Biological Process: signal transduction (GO:0007165);; Molecular Function: zinc ion binding (GO:0008270);; Biological Process: DNA in…	--	[R]	General function prediction only	--	Uncharacterized protein K02A2.6 GN=K02A2.6 OS=Caenorhabditis elegans PE=3 SV=1	PREDICTED: uncharacterized protein K02A2.6-like [Vollenhovia emeryi]
TRINITY_DN13047_c0_g3	--	--	--	--	--	--	--	--	hypothetical protein TcasGA2_TC010197 [Tribolium castaneum]
TRINITY_DN26099_c0_g1	--	--	--	--	--	--	Protein phosphatase 1 inhibitor	--	hypothetical protein TcasGA2_TC000217 [Tribolium castaneum]
TRINITY_DN10845_c1_g1	[C]	Energy production and conversion	Molecular Function: glycerol-3-phosphate dehydrogenase [NAD+] activity (GO:0004367);; Cellular Component: lipid particle (GO:0005811);; Biological Process: glycerol-3-phosphate metabolic process (GO:0006072);; Biological Process: glycerophosphate shuttle (GO:0006127);; Biological Process: triglyceride metabolic process (GO:0006641);; Biological Process: flight behavior (GO:0007629);; Cellular Com…	K00006|8e-45|dwi:Dwil_GK14706|Dwil_Gpdh	[C]	Energy production and conversion	NAD-dependent glycerol-3-phosphate dehydrogenase N-terminus	Glycerol-3-phosphate dehydrogenase [NAD(+)], cytoplasmic GN=Gpdh OS=Drosophila americana (Fruit fly) PE=3 SV=4	glycerol 3 phosphate dehydrogenase [Drosophila miranda]
TRINITY_DN17210_c0_g15	--	--	Cellular Component: extracellular region (GO:0005576);; Molecular Function: growth factor activity (GO:0008083);; Biological Process: growth (GO:0040007);;	K04663|3e-21|tca:660478|Gbb, gbb1	[T]	Signal transduction mechanisms	--	Protein DVR-1 homolog (Precursor) GN=DVR1 OS=Strongylocentrotus purpuratus (Purple sea urchin) PE=2 SV=1	glass bottom boat protein precursor [Tribolium castaneum]
TRINITY_DN8037_c0_g1	--	--	--	--	--	--	--	Putative uncharacterized protein DDB_G0290521 (Precursor) GN=DDB_G0290521 OS=Dictyostelium discoideum (Slime mold) PE=3 SV=2	PREDICTED: putative uncharacterized protein DDB_G0290521-like [Bombyx mori]
TRINITY_DN17866_c0_g8	--	--	Molecular Function: ATP binding (GO:0005524);; Biological Process: protein folding (GO:0006457);; Biological Process: response to stress (GO:0006950);; Molecular Function: unfolded protein binding (GO:0051082);;	K09487|1e-26|tca:660193|similar to Glycoprotein 93 CG5520-PA	[O]	Posttranslational modification, protein turnover, chaperones	Hsp90 protein	Endoplasmin homolog {ECO:0000312|WormBase:T05E11.3a} (Precursor) OS=Caenorhabditis elegans PE=1 SV=1	PREDICTED: endoplasmin [Tribolium castaneum]
TRINITY_DN19521_c0_g5	--	--	Biological Process: transport (GO:0006810);; Cellular Component: membrane (GO:0016020);;	--	[C]	Energy production and conversion	Mitochondrial carrier protein	S-adenosylmethionine mitochondrial carrier protein homolog GN=CG4743 OS=Drosophila melanogaster (Fruit fly) PE=2 SV=2	PREDICTED: S-adenosylmethionine mitochondrial carrier protein homolog [Tribolium castaneum]
TRINITY_DN20120_c2_g1	[I]	Lipid transport and metabolism	--	--	[R]	General function prediction only	Acyltransferase family	Nose resistant to fluoxetine protein 6 (Precursor) GN=nrf-6 OS=Caenorhabditis elegans PE=1 SV=3	AAEL011513-PA [Aedes aegypti]
TRINITY_DN20053_c0_g3	--	--	--	--	[Q]	Secondary metabolites biosynthesis, transport and catabolism	Cytochrome P450	Cytochrome P450 9e2 GN=CYP9E2 OS=Blattella germanica (German cockroach) PE=2 SV=1	cytochrome P450 [Leptinotarsa decemlineata]
TRINITY_DN18442_c4_g3	[R]	General function prediction only	--	--	[R]	General function prediction only	C2H2-type zinc-finger domain;; C2H2-type zinc finger;; Zinc finger, C2H2 type;; Zinc-finger double domain	Protein hunchback (Fragment) GN=hb OS=Clogmia albipunctata (Mothmidge) PE=2 SV=1	hypothetical protein BRAFLDRAFT_62293 [Branchiostoma floridae]
TRINITY_DN20379_c0_g6	[Z]	Cytoskeleton	Molecular Function: motor activity (GO:0003774);; Molecular Function: ATP binding (GO:0005524);; Biological Process: metabolic process (GO:0008152);; Cellular Component: myosin complex (GO:0016459);;	K10359|0.0|tca:663995|Myo7A	[N]	Cell motility	Myosin head (motor domain)	Myosin-VIIa OS=Drosophila melanogaster (Fruit fly) PE=1 SV=1	PREDICTED: myosin-VIIa [Tribolium castaneum]
TRINITY_DN19910_c0_g3	--	--	Molecular Function: carboxy-lyase activity (GO:0016831);; Biological Process: carboxylic acid metabolic process (GO:0019752);; Molecular Function: pyridoxal phosphate binding (GO:0030170);;	--	[E]	Amino acid transport and metabolism	--	--	PREDICTED: pyridoxal-dependent decarboxylase domain-containing protein 1 [Tribolium castaneum]
TRINITY_DN12937_c0_g3	[Z]	Cytoskeleton	--	--	[Z]	Cytoskeleton	Calponin homology (CH) domain;; CAMSAP CH domain	Muscle-specific protein 20 GN=Mp20 OS=Drosophila melanogaster (Fruit fly) PE=2 SV=2	PREDICTED: muscle-specific protein 20 [Tribolium castaneum]
TRINITY_DN2538_c0_g1	--	--	--	--	--	--	--	--	hypothetical protein TcasGA2_TC001860 [Tribolium castaneum]
TRINITY_DN21228_c0_g12	--	--	--	--	--	--	--	Exportin-4 GN=xpo4 OS=Dictyostelium discoideum (Slime mold) PE=3 SV=1	PREDICTED: exportin-4 isoform X1 [Tribolium castaneum]
TRINITY_DN14152_c0_g1	--	--	--	--	--	--	--	--	hypothetical protein CLF_100574 [Clonorchis sinensis]
TRINITY_DN17975_c1_g6	--	--	--	K04380|9e-13|tca:663860|similar to CG31057-PA	--	--	--	--	PREDICTED: microtubule-associated protein tau isoform X3 [Tribolium castaneum]
TRINITY_DN12755_c0_g1	[GEPR]	--	Cellular Component: membrane (GO:0016020);; Molecular Function: transmembrane transporter activity (GO:0022857);; Biological Process: single-organism transport (GO:0044765);;	--	[R]	General function prediction only	Sugar (and other) transporter;; Major Facilitator Superfamily	Facilitated trehalose transporter Tret1 {ECO:0000303|PubMed:20035867} OS=Bombyx mori (Silk moth) PE=1 SV=1	PREDICTED: facilitated trehalose transporter Tret1 [Tribolium castaneum]
TRINITY_DN7515_c0_g2	--	--	--	--	--	--	Ankyrin repeat;; Ankyrin repeat	--	--
TRINITY_DN13630_c0_g1	--	--	Molecular Function: binding (GO:0005488);;	--	[R]	General function prediction only	gag-polypeptide of LTR copia-type;; gag-polypeptide of LTR copia-type;; GAG-pre-integrase domain;; gag-polypeptide of LTR copia-type;; Zinc knuckle;; Reverse transcriptase (RNA-dependent DNA polymerase);; Integrase core domain	Copia protease GN=GIP OS=Drosophila melanogaster (Fruit fly) PE=1 SV=3	hypothetical protein M514_26539 [Trichuris suis]
TRINITY_DN6732_c1_g1	--	--	--	--	[R]	General function prediction only	Reverse transcriptase (RNA-dependent DNA polymerase)	Endonuclease GN=pol OS=Drosophila melanogaster (Fruit fly) PE=3 SV=1	PREDICTED: uncharacterized protein LOC103521296, partial [Diaphorina citri]
TRINITY_DN18676_c0_g1	--	--	--	--	[R]	General function prediction only	--	--	PREDICTED: facilitated trehalose transporter Tret1-like [Fopius arisanus]
TRINITY_DN17384_c0_g1	--	--	--	--	[TR]	--	BTB/POZ domain;; BTB And C-terminal Kelch;; Galactose oxidase, central domain;; Kelch motif	Kelch short protein GN=kel OS=Drosophila melanogaster (Fruit fly) PE=1 SV=4	PREDICTED: kelch-like protein 38 isoform X2 [Tribolium castaneum]
TRINITY_DN19752_c0_g3	--	--	Molecular Function: metalloendopeptidase activity (GO:0004222);; Molecular Function: serine-type endopeptidase inhibitor activity (GO:0004867);; Cellular Component: proteinaceous extracellular matrix (GO:0005578);; Molecular Function: zinc ion binding (GO:0008270);; Biological Process: negative regulation of endopeptidase activity (GO:0010951);;	--	--	--	PLAC (protease and lacunin) domain	Papilin (Precursor) GN=Ppn OS=Drosophila melanogaster (Fruit fly) PE=1 SV=2	PREDICTED: LOW QUALITY PROTEIN: papilin-like [Tribolium castaneum]
TRINITY_DN23667_c0_g1	--	--	--	--	[R]	General function prediction only	--	--	endonuclease-reverse transcriptase [Bombyx mori]
TRINITY_DN13123_c0_g11	[R]	General function prediction only	Biological Process: metabolic process (GO:0008152);;	--	[Q]	Secondary metabolites biosynthesis, transport and catabolism	--	Farnesol dehydrogenase {ECO:0000305} OS=Aedes aegypti (Yellowfever mosquito) PE=1 SV=2	AGAP005503-PA [Anopheles gambiae str. PEST]
TRINITY_DN11007_c0_g1	--	--	--	--	[R]	General function prediction only	--	Putative pre-mRNA-splicing factor ATP-dependent RNA helicase DHX16 GN=dhx16 OS=Dictyostelium discoideum (Slime mold) PE=3 SV=1	hypothetical protein TcasGA2_TC008103 [Tribolium castaneum]
TRINITY_DN16229_c0_g1	[LKJ]	--	Molecular Function: nucleic acid binding (GO:0003676);; Molecular Function: helicase activity (GO:0004386);; Molecular Function: ATP binding (GO:0005524);; Biological Process: metabolic process (GO:0008152);;	--	[A]	RNA processing and modification	DEAD/DEAH box helicase;; Helicase conserved C-terminal domain	DEAD-box helicase Dbp80 GN=Dbp80 OS=Drosophila melanogaster (Fruit fly) PE=1 SV=1	PREDICTED: DEAD-box helicase Dbp80 [Tribolium castaneum]
TRINITY_DN613_c0_g1	--	--	Molecular Function: GTP binding (GO:0005525);; Cellular Component: nucleus (GO:0005634);; Biological Process: regulation of transcription, DNA-templated (GO:0006355);; Cellular Component: integral component of membrane (GO:0016021);; Biological Process: transmembrane transport (GO:0055085);;	--	[K]	Transcription	Subunit 21 of Mediator complex	Mediator of RNA polymerase II transcription subunit 21 GN=MED21 OS=Aedes aegypti (Yellowfever mosquito) PE=3 SV=1	PREDICTED: mediator of RNA polymerase II transcription subunit 21 [Tribolium castaneum]
TRINITY_DN2615_c0_g1	[E]	Amino acid transport and metabolism	Biological Process: proteolysis (GO:0006508);; Molecular Function: serine-type peptidase activity (GO:0008236);; Cellular Component: membrane (GO:0016020);;	--	[O]	Posttranslational modification, protein turnover, chaperones	Dipeptidyl peptidase IV (DPP IV) N-terminal region	Venom dipeptidyl peptidase 4 (Precursor) OS=Apis mellifera (Honeybee) PE=1 SV=1	PREDICTED: inactive dipeptidyl peptidase 10 [Tribolium castaneum]
TRINITY_DN19465_c0_g1	[G]	Carbohydrate transport and metabolism	Biological Process: metabolic process (GO:0008152);; Molecular Function: hydrolase activity, acting on glycosyl bonds (GO:0016798);; Molecular Function: cation binding (GO:0043169);;	K01176|0.0|tca:664009|similar to Alpha-amylase A precursor (1,4-alpha-D-glucan glucanohydrolase)	[G]	Carbohydrate transport and metabolism	Alpha amylase, catalytic domain;; Alpha amylase, C-terminal all-beta domain	Alpha-amylase OS=Tenebrio molitor (Yellow mealworm beetle) PE=1 SV=1	RecName: Full=Alpha-amylase; AltName: Full=1,4-alpha-D-glucan glucanohydrolase [Tenebrio molitor]
TRINITY_DN10002_c0_g1	--	--	--	K13915|3e-52|tca:658610|Lyz	--	--	C-type lysozyme/alpha-lactalbumin family;; Transglycosylase SLT domain	Lysozyme 1 (Precursor) OS=Musca domestica (House fly) PE=1 SV=1	c-type lysozyme 3 [Harmonia axyridis]
TRINITY_DN18805_c0_g2	--	--	Biological Process: metabolic process (GO:0008152);; Molecular Function: oxidoreductase activity (GO:0016491);; Biological Process: ovarian follicle cell development (GO:0030707);;	--	[R]	General function prediction only	Animal haem peroxidase	Chorion peroxidase (Precursor) GN=Pxt OS=Drosophila melanogaster (Fruit fly) PE=2 SV=3	PREDICTED: chorion peroxidase-like [Tribolium castaneum]
TRINITY_DN18989_c0_g6	--	--	Molecular Function: aminoacyl-tRNA ligase activity (GO:0004812);; Biological Process: tRNA aminoacylation for protein translation (GO:0006418);;	K14163|6e-26|rno:289352|Eprs	[J]	Translation, ribosomal structure and biogenesis	WHEP-TRS domain	Proline--tRNA ligase GN=Aats-glupro OS=Drosophila melanogaster (Fruit fly) PE=1 SV=2	PREDICTED: bifunctional glutamate/proline--tRNA ligase [Tribolium castaneum]
TRINITY_DN28447_c0_g2	--	--	Molecular Function: binding (GO:0005488);;	--	--	--	--	--	PREDICTED: uncharacterized protein LOC105196885 [Solenopsis invicta]
TRINITY_DN5156_c0_g1	--	--	--	--	--	--	--	Nucleic-acid-binding protein from mobile element jockey GN=gag OS=Drosophila funebris (Fruit fly) PE=4 SV=1	PREDICTED: uncharacterized protein LOC103522316, partial [Diaphorina citri]
TRINITY_DN16399_c0_g4	[M]	Cell wall/membrane/envelope biogenesis	Molecular Function: hydrolase activity, hydrolyzing O-glycosyl compounds (GO:0004553);; Biological Process: carbohydrate biosynthetic process (GO:0016051);; Molecular Function: transferase activity (GO:0016740);; Molecular Function: protein dimerization activity (GO:0046983);;	K10442|2e-14|tca:661961|similar to CG17754-PC, isoform C	--	--	--	--	PREDICTED: sialic acid synthase [Tribolium castaneum]
TRINITY_DN25234_c0_g1	--	--	--	--	--	--	--	--	hypothetical protein TcasGA2_TC012315 [Tribolium castaneum]
TRINITY_DN16388_c0_g1	[L]	Replication, recombination and repair	--	--	[R]	General function prediction only	Reverse transcriptase (RNA-dependent DNA polymerase);; Endonuclease/Exonuclease/phosphatase family;; Endonuclease-reverse transcriptase	Probable RNA-directed DNA polymerase from transposon BS OS=Drosophila melanogaster (Fruit fly) PE=2 SV=1	PREDICTED: RNA-directed DNA polymerase from mobile element jockey-like [Metaseiulus occidentalis]
TRINITY_DN13080_c0_g1	--	--	--	--	--	--	--	--	hypothetical protein TcasGA2_TC002556 [Tribolium castaneum]
TRINITY_DN21218_c0_g1	--	--	--	--	--	--	--	Uncharacterized protein PFB0765w GN=PFB0765w OS=Plasmodium falciparum (isolate 3D7) PE=4 SV=1	hypothetical protein TTHERM_00402150 [Tetrahymena thermophila SB210]
TRINITY_DN2945_c0_g1	--	--	--	--	--	--	--	--	PREDICTED: uncharacterized protein LOC101746992 [Bombyx mori]
TRINITY_DN1492_c0_g1	--	--	--	--	--	--	Domain of unknown function (DUF4464)	--	PREDICTED: uncharacterized protein C4orf22 homolog [Tribolium castaneum]
TRINITY_DN15242_c0_g2	--	--	--	--	--	--	--	--	PREDICTED: cuticlin-2 [Tribolium castaneum]
TRINITY_DN14340_c0_g1	[L]	Replication, recombination and repair	--	K02320|0.0|tca:655855|DNApol-alpha180	[L]	Replication, recombination and repair	DNA polymerase family B;; DNA polymerase family B, exonuclease domain;; DNA Polymerase alpha zinc finger	DNA polymerase alpha catalytic subunit GN=DNApol-alpha180 OS=Drosophila melanogaster (Fruit fly) PE=1 SV=2	PREDICTED: DNA polymerase alpha catalytic subunit [Tribolium castaneum]
TRINITY_DN15740_c0_g16	--	--	--	--	--	--	--	--	PREDICTED: glycine-rich cell wall structural protein 1.8 isoform X6 [Tribolium castaneum]
TRINITY_DN3883_c0_g1	[O]	Posttranslational modification, protein turnover, chaperones	Molecular Function: ATP binding (GO:0005524);;	--	[O]	Posttranslational modification, protein turnover, chaperones	ATPase family associated with various cellular activities (AAA);; AAA ATPase domain;; IstB-like ATP binding protein;; Holliday junction DNA helicase ruvB N-terminus	Tat-binding homolog 7 OS=Caenorhabditis briggsae PE=3 SV=2	hypothetical protein YQE_12485, partial [Dendroctonus ponderosae]
TRINITY_DN14925_c0_g1	[R]	General function prediction only	--	--	[A]	RNA processing and modification	RNA recognition motif. (a.k.a. RRM, RBD, or RNP domain);; RNA recognition motif (a.k.a. RRM, RBD, or RNP domain);; RNA recognition motif. (a.k.a. RRM, RBD, or RNP domain)	--	PREDICTED: polymerase delta-interacting protein 3-like isoform X1 [Tribolium castaneum]
TRINITY_DN22338_c0_g1	--	--	--	--	--	--	--	--	hypothetical protein SINV_01403, partial [Solenopsis invicta]
TRINITY_DN15740_c0_g11	--	--	--	--	[PT]	--	--	Probable H/ACA ribonucleoprotein complex subunit 1 GN=gar1 OS=Dictyostelium discoideum (Slime mold) PE=3 SV=1	PREDICTED: zinc-finger homeodomain protein 10-like [Acromyrmex echinatior]
TRINITY_DN11709_c0_g1	--	--	--	--	[R]	General function prediction only	PTHB1 C-terminus	--	PREDICTED: protein PTHB1 [Tribolium castaneum]
TRINITY_DN13275_c0_g1	[M]	Cell wall/membrane/envelope biogenesis	Biological Process: metabolic process (GO:0008152);; Molecular Function: transferase activity, transferring glycosyl groups (GO:0016757);;	K03842|1e-169|tca:664134|similar to AGAP003551-PA	[O]	Posttranslational modification, protein turnover, chaperones	Glycosyl transferases group 1;; Glycosyl transferases group 1;; Glycosyl transferase 4-like domain	Chitobiosyldiphosphodolichol beta-mannosyltransferase GN=alg1 OS=Dictyostelium discoideum (Slime mold) PE=2 SV=1	PREDICTED: chitobiosyldiphosphodolichol beta-mannosyltransferase [Tribolium castaneum]
TRINITY_DN15944_c0_g2	--	--	Cellular Component: BBSome (GO:0034464);; Biological Process: nonmotile primary cilium assembly (GO:0035058);;	--	--	--	Ciliary BBSome complex subunit 2, C-terminal	--	PREDICTED: Bardet-Biedl syndrome 2 protein homolog [Tribolium castaneum]
TRINITY_DN17647_c0_g1	[R]	General function prediction only	--	K09191|1e-39|bfo:BRAFLDRAFT_283312|hypothetical protein	[R]	General function prediction only	Zinc finger, C2H2 type;; C2H2-type zinc finger;; Zinc-finger double domain;; Zinc-finger double-stranded RNA-binding;; Zinc-finger of C2H2 type	Protein suppressor of hairy wing GN=su(Hw) OS=Drosophila melanogaster (Fruit fly) PE=1 SV=2	PREDICTED: zinc finger protein 525-like [Vollenhovia emeryi]
TRINITY_DN21265_c0_g1	[I]	Lipid transport and metabolism	Molecular Function: phospholipase D activity (GO:0004630);; Biological Process: Golgi organization (GO:0007030);; Biological Process: cellularization (GO:0007349);; Biological Process: phototransduction (GO:0007602);; Biological Process: metabolic process (GO:0008152);; Biological Process: gastrulation involving germ band extension (GO:0010004);; Cellular Component: cytoplasmic vesicle (GO:003141…	K01115|1e-25|aag:AaeL_AAEL000264|phopholipase d	[I]	Lipid transport and metabolism	Phospholipase D Active site motif	Phospholipase D C GN=pldC OS=Dictyostelium discoideum (Slime mold) PE=3 SV=1	PREDICTED: phospholipase D2 isoform X2 [Tribolium castaneum]
TRINITY_DN2354_c0_g1	--	--	Biological Process: metabolic process (GO:0008152);; Molecular Function: transition metal ion binding (GO:0046914);; Molecular Function: organic cyclic compound binding (GO:0097159);; Molecular Function: heterocyclic compound binding (GO:1901363);;	--	--	--	--	--	PREDICTED: uncharacterized protein LOC105194430, partial [Solenopsis invicta]
TRINITY_DN8750_c0_g1	--	--	--	--	--	--	--	--	AAEL002747-PA, partial [Aedes aegypti]
TRINITY_DN20418_c0_g1	--	--	--	K06491|3e-25|tca:664545|Fas-2	[T]	Signal transduction mechanisms	--	Fasciclin-2 (Precursor) GN=Fas2 OS=Drosophila melanogaster (Fruit fly) PE=1 SV=1	PREDICTED: fasciclin-2 isoform X3 [Tribolium castaneum]
TRINITY_DN12573_c0_g1	--	--	--	--	--	--	--	Regulator of microtubule dynamics protein 1 GN=rmd-1 OS=Caenorhabditis elegans PE=1 SV=2	hypothetical protein YQE_11453, partial [Dendroctonus ponderosae]
TRINITY_DN28830_c0_g1	--	--	Molecular Function: Wnt-protein binding (GO:0017147);; Molecular Function: Wnt-activated receptor activity (GO:0042813);; Biological Process: Wnt signaling pathway involved in dorsal/ventral axis specification (GO:0044332);; Biological Process: lateral inhibition (GO:0046331);; Biological Process: canonical Wnt signaling pathway (GO:0060070);;	--	--	--	CUB domain	--	hypothetical protein TcasGA2_TC006587 [Tribolium castaneum]
TRINITY_DN16879_c0_g1	[O]	Posttranslational modification, protein turnover, chaperones	Molecular Function: ATP binding (GO:0005524);; Biological Process: protein folding (GO:0006457);; Molecular Function: 2-alkenal reductase [NAD(P)] activity (GO:0032440);; Molecular Function: unfolded protein binding (GO:0051082);; Biological Process: oxidation-reduction process (GO:0055114);;	K04043|0.0|tca:664286|similar to CG8542-PA	[O]	Posttranslational modification, protein turnover, chaperones	Hsp70 protein	Heat shock 70 kDa protein cognate 5 GN=Hsc70-5 OS=Drosophila melanogaster (Fruit fly) PE=1 SV=2	PREDICTED: heat shock 70 kDa protein cognate 5 [Tribolium castaneum]
TRINITY_DN12567_c1_g1	[Z]	Cytoskeleton	Molecular Function: ATP binding (GO:0005524);; Cellular Component: cytoplasm (GO:0005737);; Cellular Component: cytoskeleton (GO:0005856);;	--	[Z]	Cytoskeleton	Actin	Actin, muscle (Fragment) OS=Lytechinus pictus (Painted sea urchin) PE=3 SV=1	GL25421 [Drosophila persimilis]
TRINITY_DN8083_c0_g2	[OC]	--	--	--	[O]	Posttranslational modification, protein turnover, chaperones	Thioredoxin	Thioredoxin domain-containing protein 3 homolog GN=NME8 OS=Heliocidaris crassispina (Sea urchin) PE=1 SV=1	hypothetical protein D910_01048 [Dendroctonus ponderosae]
TRINITY_DN27233_c0_g1	--	--	Molecular Function: binding (GO:0005488);;	--	[L]	Replication, recombination and repair	--	--	PREDICTED: zinc finger BED domain-containing protein 4-like [Bactrocera cucurbitae]
TRINITY_DN19936_c0_g1	[L]	Replication, recombination and repair	--	--	[R]	General function prediction only	Integrase core domain;; Reverse transcriptase (RNA-dependent DNA polymerase);; Zinc knuckle;; Retrotransposon gag protein	Endonuclease GN=pol OS=Drosophila melanogaster (Fruit fly) PE=3 SV=1	Retrovirus-related Pol polyprotein from transposon 17.6, partial [Stegodyphus mimosarum]
TRINITY_DN17317_c0_g2	--	--	--	--	--	--	Alcohol dehydrogenase transcription factor Myb/SANT-like	Transcription factor Adf-1 GN=Adf1 OS=Drosophila melanogaster (Fruit fly) PE=2 SV=2	PREDICTED: uncharacterized protein LOC105183163 [Harpegnathos saltator]
TRINITY_DN7021_c0_g1	--	--	Molecular Function: binding (GO:0005488);;	--	--	--	Zinc finger, C2H2 type;; C2H2-type zinc finger;; C2H2 type zinc-finger (2 copies)	Longitudinals lacking protein, isoforms A/B/D/L OS=Drosophila melanogaster (Fruit fly) PE=1 SV=1	Longitudinals lacking protein, isoforms A/B/D/L [Harpegnathos saltator]
TRINITY_DN17714_c0_g2	--	--	Molecular Function: phosphatidylinositol binding (GO:0035091);;	--	[RTU]	--	PX domain	PX domain-containing protein F17H10.3 GN=F17H10.3 OS=Caenorhabditis elegans PE=3 SV=2	PREDICTED: sorting nexin-17 [Tribolium castaneum]
TRINITY_DN366_c0_g1	--	--	--	--	--	--	--	--	PREDICTED: uncharacterized protein LOC103515745 [Diaphorina citri]
TRINITY_DN21166_c0_g3	--	--	Biological Process: metabolic process (GO:0008152);; Molecular Function: oxidoreductase activity (GO:0016491);;	--	--	--	--	--	PREDICTED: BAI1-associated protein 3 isoform X4 [Tribolium castaneum]
TRINITY_DN18571_c0_g1	--	--	Biological Process: metabolic process (GO:0008152);; Molecular Function: hydrolase activity, acting on glycosyl bonds (GO:0016798);;	--	--	--	DAN domain	--	PREDICTED: uncharacterized protein LOC660885 [Tribolium castaneum]
TRINITY_DN29293_c0_g1	--	--	--	--	--	--	--	--	hypothetical protein TcasGA2_TC002034 [Tribolium castaneum]
TRINITY_DN21259_c1_g1	--	--	--	--	--	--	--	--	PREDICTED: WASH complex subunit FAM21A [Tribolium castaneum]
TRINITY_DN11310_c1_g1	--	--	--	--	--	--	--	--	unnamed protein product [Tribolium castaneum]
TRINITY_DN19800_c0_g2	--	--	--	--	--	--	--	--	2-acylglycerol O-acyltransferase 1 [Lepeophtheirus salmonis]
TRINITY_DN4937_c0_g2	--	--	Molecular Function: catalytic activity (GO:0003824);;	K08597|7e-38|phu:Phum_PHUM376540|Sentrin-specific protease, putative	[R]	General function prediction only	Ulp1 protease family, C-terminal catalytic domain	Probable sentrin-specific protease 8 GN=senp8 OS=Dictyostelium discoideum (Slime mold) PE=3 SV=1	unknown [Dendroctonus ponderosae]
TRINITY_DN7289_c0_g3	[R]	General function prediction only	--	--	--	--	Zinc finger, C2H2 type;; Zinc-finger double domain;; C2H2-type zinc finger	Longitudinals lacking protein, isoforms A/B/D/L OS=Drosophila melanogaster (Fruit fly) PE=1 SV=1	longitudinals lacking isoform 6 [Tribolium castaneum]
TRINITY_DN15483_c0_g2	--	--	--	--	--	--	--	--	Histone-lysine N-methyltransferase SETMAR, partial [Camponotus floridanus]
TRINITY_DN19392_c0_g2	--	--	Cellular Component: nucleus (GO:0005634);; Biological Process: regulation of transcription, DNA-templated (GO:0006355);; Molecular Function: sequence-specific DNA binding (GO:0043565);;	--	[K]	Transcription	--	Homeobox protein caupolican GN=caup OS=Drosophila melanogaster (Fruit fly) PE=2 SV=2	PREDICTED: homeobox protein caupolican [Tribolium castaneum]
TRINITY_DN11032_c0_g1	--	--	--	--	--	--	THAP domain	--	PREDICTED: THAP domain-containing protein 1-like [Tribolium castaneum]
TRINITY_DN12909_c1_g2	--	--	--	--	--	--	--	--	PREDICTED: ciliogenesis-associated TTC17-interacting protein [Tribolium castaneum]
TRINITY_DN14587_c1_g2	--	--	Cellular Component: nucleus (GO:0005634);;	--	[BK]	--	MRG	Protein male-specific lethal-3 GN=msl-3 OS=Drosophila virilis (Fruit fly) PE=3 SV=1	hypothetical protein TcasGA2_TC011005 [Tribolium castaneum]
TRINITY_DN10964_c0_g1	[J]	Translation, ribosomal structure and biogenesis	Cellular Component: axonemal dynein complex (GO:0005858);; Biological Process: microtubule-based movement (GO:0007018);; Biological Process: mushroom body development (GO:0016319);; Molecular Function: ATPase activity, coupled (GO:0042623);; Biological Process: dendrite morphogenesis (GO:0048813);;	K10419|1e-53|ame:726176|robl	[DN]	--	Roadblock/LC7 domain	60S ribosomal protein L12 GN=rpl-12 OS=Caenorhabditis elegans PE=3 SV=1	unknown [Dendroctonus ponderosae]
TRINITY_DN23035_c0_g1	--	--	Molecular Function: binding (GO:0005488);; Biological Process: cellular process (GO:0009987);; Cellular Component: membrane (GO:0016020);;	--	[R]	General function prediction only	--	Copia protease GN=GIP OS=Drosophila melanogaster (Fruit fly) PE=1 SV=3	GA28119 [Drosophila pseudoobscura pseudoobscura]
TRINITY_DN10482_c0_g1	--	--	Cellular Component: membrane (GO:0016020);; Biological Process: intracellular signal transduction (GO:0035556);;	--	[OUT]	--	Cornichon protein	Protein cornichon homolog 1 {ECO:0000312|WormBase:T09E8.3} OS=Caenorhabditis elegans PE=1 SV=2	PREDICTED: protein cornichon homolog 4 [Tribolium castaneum]
TRINITY_DN14508_c0_g2	--	--	--	--	--	--	--	G-box-binding factor GN=gbfA OS=Dictyostelium discoideum (Slime mold) PE=1 SV=2	PREDICTED: larval/pupal cuticle protein H1C [Tribolium castaneum]
TRINITY_DN14038_c0_g1	--	--	--	--	--	--	FLYWCH zinc finger domain	--	PREDICTED: protein tramtrack, beta isoform-like isoform X29 [Tribolium castaneum]
TRINITY_DN14410_c0_g1	--	--	--	--	[A]	RNA processing and modification	Ribosomal L28e protein family;; Mak16 protein C-terminal region	Protein MAK16 homolog GN=MAK16 OS=Schistosoma mansoni (Blood fluke) PE=1 SV=2	putative maintenance of killer 16 protein [Danaus plexippus]
TRINITY_DN19800_c0_g6	--	--	Molecular Function: transferase activity, transferring acyl groups (GO:0016746);;	--	[I]	Lipid transport and metabolism	Diacylglycerol acyltransferase	Diacylglycerol O-acyltransferase 2 GN=dgat2 OS=Dictyostelium discoideum (Slime mold) PE=3 SV=1	hypothetical protein D910_08411 [Dendroctonus ponderosae]
TRINITY_DN26308_c0_g1	--	--	--	--	--	--	--	Cuticle protein 16.5, isoform A OS=Locusta migratoria (Migratory locust) PE=1 SV=1	PREDICTED: A-kinase anchor protein 14-like [Bactrocera dorsalis]
TRINITY_DN19882_c0_g8	--	--	Biological Process: dephosphorylation (GO:0016311);; Molecular Function: phosphatase activity (GO:0016791);; Biological Process: cellular protein metabolic process (GO:0044267);;	K01104|7e-37|tca:659170|similar to CG9311-PA	[T]	Signal transduction mechanisms	Protein-tyrosine phosphatase	Tyrosine-protein phosphatase 4 (Precursor) GN=ptp-4 OS=Caenorhabditis elegans PE=2 SV=3	hypothetical protein TcasGA2_TC013860 [Tribolium castaneum]
TRINITY_DN25779_c0_g1	--	--	Molecular Function: nucleic acid binding (GO:0003676);; Molecular Function: metal ion binding (GO:0046872);;	--	[R]	General function prediction only	--	Copia protease GN=GIP OS=Drosophila melanogaster (Fruit fly) PE=1 SV=3	hypothetical protein M514_21006 [Trichuris suis]
TRINITY_DN15341_c0_g1	--	--	Molecular Function: hydrolase activity (GO:0016787);;	--	[E]	Amino acid transport and metabolism	Trypsin;; Regulatory CLIP domain of proteinases	Serine protease snake (Precursor) GN=snk OS=Drosophila melanogaster (Fruit fly) PE=1 SV=2	PREDICTED: serine protease snake-like [Tribolium castaneum]
TRINITY_DN13594_c0_g2	--	--	--	--	--	--	--	--	PREDICTED: uncharacterized protein LOC660279 [Tribolium castaneum]
TRINITY_DN18656_c0_g1	[R]	General function prediction only	Molecular Function: binding (GO:0005488);;	--	[B]	Chromatin structure and dynamics	MYND finger	Protein msta, isoform A GN=msta OS=Drosophila melanogaster (Fruit fly) PE=2 SV=3	Protein msta, isoform A [Zootermopsis nevadensis]
TRINITY_DN18135_c0_g1	[S]	Function unknown	--	--	[R]	General function prediction only	Leucine rich repeat;; Leucine Rich repeats (2 copies);; Leucine Rich Repeat;; Leucine Rich repeat;; Leucine rich repeat	Protein flightless-1 GN=fliI OS=Drosophila melanogaster (Fruit fly) PE=2 SV=1	hypothetical protein PFAG_05397 [Plasmodium falciparum Santa Lucia]
TRINITY_DN28550_c0_g2	--	--	--	K11265|1e-50|tca:655059|similar to Adenylate cyclase type 10 (Testicular soluble adenylyl cyclase) (Germ cell soluble adenylyl cyclase) (sAC) (hsAC) (Adenylate cyclase homolog) (AH-related protein)	--	--	--	--	hypothetical protein TcasGA2_TC013266 [Tribolium castaneum]
TRINITY_DN20670_c0_g2	--	--	--	K10728|1e-176|tca:100141743|similar to DNA topoisomerase 2-binding protein 1	[L]	Replication, recombination and repair	BRCA1 C Terminus (BRCT) domain;; twin BRCT domain	--	PREDICTED: DNA topoisomerase 2-binding protein 1-B isoform X1 [Tribolium castaneum]
TRINITY_DN19770_c0_g3	--	--	--	K14410|9e-23|tca:655779|similar to acid phosphatase-1	[I]	Lipid transport and metabolism	Histidine phosphatase superfamily (branch 2)	Putative acid phosphatase 5 (Precursor) GN=pho-5 OS=Caenorhabditis elegans PE=1 SV=3	PREDICTED: prostatic acid phosphatase [Tribolium castaneum]
TRINITY_DN29137_c0_g1	--	--	--	--	--	--	--	--	transposase-like protein [Danaus plexippus]
TRINITY_DN20947_c0_g5	[V]	Defense mechanisms	Molecular Function: nucleotide binding (GO:0000166);;	--	[IR]	--	ABC transporter	ABC transporter ced-7 GN=ced-7 OS=Caenorhabditis elegans PE=1 SV=6	hypothetical protein TcasGA2_TC002277 [Tribolium castaneum]
TRINITY_DN28561_c0_g1	--	--	--	--	--	--	PHD-finger	--	hypothetical protein HELRODRAFT_164053 [Helobdella robusta]
TRINITY_DN16651_c0_g3	--	--	Molecular Function: sequence-specific DNA binding transcription factor activity (GO:0003700);; Biological Process: regulation of transcription, DNA-templated (GO:0006355);; Molecular Function: sequence-specific DNA binding (GO:0043565);;	K09048|2e-26|tca:655333|similar to CG7450-PA, isoform A	[K]	Transcription	--	Cyclic AMP response element-binding protein A GN=CrebA OS=Drosophila melanogaster (Fruit fly) PE=1 SV=2	PREDICTED: cyclic AMP response element-binding protein A-like isoform X2 [Tribolium castaneum]
TRINITY_DN16874_c0_g2	--	--	--	K06271|3e-18|tca:661162|similar to CG6831-PA	[Z]	Cytoskeleton	--	--	hypothetical protein YQE_03535, partial [Dendroctonus ponderosae]
TRINITY_DN19133_c0_g2	--	--	Biological Process: superoxide metabolic process (GO:0006801);; Molecular Function: metal ion binding (GO:0046872);; Biological Process: oxidation-reduction process (GO:0055114);;	--	--	--	--	--	hypothetical protein D910_09100 [Dendroctonus ponderosae]
TRINITY_DN10362_c0_g1	--	--	--	--	--	--	--	--	hypothetical protein CLF_100574 [Clonorchis sinensis]
TRINITY_DN20433_c0_g2	--	--	--	--	[T]	Signal transduction mechanisms	Mab-21 protein	Uncharacterized protein DDB_G0271670 (Precursor) GN=DDB_G0271670 OS=Dictyostelium discoideum (Slime mold) PE=3 SV=1	hypothetical protein TcasGA2_TC012093 [Tribolium castaneum]
TRINITY_DN21243_c1_g4	--	--	--	--	[R]	General function prediction only	Putative peptidase (DUF1758)	--	hypothetical protein TcasGA2_TC010713 [Tribolium castaneum]
TRINITY_DN16810_c0_g1	[O]	Posttranslational modification, protein turnover, chaperones	Molecular Function: SNAP receptor activity (GO:0005484);; Molecular Function: ATP binding (GO:0005524);; Cellular Component: cytoplasm (GO:0005737);; Biological Process: protein folding (GO:0006457);; Biological Process: intracellular protein transport (GO:0006886);; Cellular Component: membrane (GO:0016020);; Molecular Function: unfolded protein binding (GO:0051082);; Biological Process: membran…	K09497|0.0|tca:656755|similar to CG8439-PA, isoform A	[O]	Posttranslational modification, protein turnover, chaperones	TCP-1/cpn60 chaperonin family	T-complex protein 1 subunit epsilon GN=cct-5 OS=Caenorhabditis elegans PE=1 SV=1	PREDICTED: T-complex protein 1 subunit epsilon [Tribolium castaneum]
TRINITY_DN15162_c0_g1	[O]	Posttranslational modification, protein turnover, chaperones	Molecular Function: metalloendopeptidase activity (GO:0004222);; Cellular Component: membrane (GO:0016020);; Biological Process: CAAX-box protein processing (GO:0071586);;	K06013|0.0|tca:657083|similar to CAAX prenyl protease 1 homolog (Prenyl protein-specific endoprotease 1) (Farnesylated proteins-converting enzyme 1) (FACE-1) (Zinc metalloproteinase Ste24 homolog)	[R]	General function prediction only	Peptidase family M48	CAAX prenyl protease 1 homolog {ECO:0000305} OS=Caenorhabditis elegans PE=1 SV=1	PREDICTED: CAAX prenyl protease 1 homolog [Tribolium castaneum]
TRINITY_DN20860_c0_g6	--	--	--	--	--	--	--	--	hypothetical protein D910_05441, partial [Dendroctonus ponderosae]
TRINITY_DN20893_c0_g4	--	--	--	--	--	--	--	--	hypothetical protein TcasGA2_TC006780 [Tribolium castaneum]
TRINITY_DN14549_c0_g1	[IQ]	--	--	--	[I]	Lipid transport and metabolism	AMP-binding enzyme;; AMP-binding enzyme C-terminal domain	Probable 4-coumarate--CoA ligase 3 GN=4cl3 OS=Dictyostelium discoideum (Slime mold) PE=3 SV=2	PREDICTED: 4-coumarate--CoA ligase 1-like [Tribolium castaneum]
TRINITY_DN16886_c3_g9	--	--	--	--	--	--	--	--	Poly [ADP-ribose] polymerase 12 [Crassostrea gigas]
TRINITY_DN18786_c0_g1	[O]	Posttranslational modification, protein turnover, chaperones	--	K10581|0.0|tca:659924|similar to CG10254-PA, isoform A	[O]	Posttranslational modification, protein turnover, chaperones	Ubiquitin-conjugating enzyme	Probable ubiquitin-conjugating enzyme protein 17 GN=ubc-17 OS=Caenorhabditis elegans PE=3 SV=3	PREDICTED: uncharacterized protein LOC659924 [Tribolium castaneum]
TRINITY_DN20454_c1_g1	--	--	Molecular Function: binding (GO:0005488);; Cellular Component: Golgi apparatus (GO:0005794);; Cellular Component: membrane (GO:0016020);; Molecular Function: transferase activity (GO:0016740);;	K00710|2e-82|tca:658959|similar to n-acetylgalactosaminyltransferase	[O]	Posttranslational modification, protein turnover, chaperones	Glycosyl transferase family 2	Putative polypeptide N-acetylgalactosaminyltransferase 9 GN=pgant9 OS=Drosophila melanogaster (Fruit fly) PE=2 SV=2	PREDICTED: putative polypeptide N-acetylgalactosaminyltransferase 9 isoform X2 [Tribolium castaneum]
TRINITY_DN9714_c0_g1	--	--	--	--	--	--	DDE superfamily endonuclease	--	PREDICTED: uncharacterized protein LOC103309511 [Acyrthosiphon pisum]
TRINITY_DN13263_c0_g1	--	--	--	--	--	--	--	Buccalin gene-predicted acidic peptide B (Precursor) OS=Aplysia californica (California sea hare) PE=1 SV=2	hypothetical protein YQE_06564, partial [Dendroctonus ponderosae]
TRINITY_DN15970_c0_g2	--	--	--	--	[S]	Function unknown	TIP41-like family;; tRNA pseudouridine synthase	TIP41-like protein OS=Caenorhabditis elegans PE=3 SV=3	PREDICTED: TIP41-like protein [Tribolium castaneum]
TRINITY_DN16726_c0_g4	--	--	Biological Process: carbohydrate metabolic process (GO:0005975);; Biological Process: N-acetylglucosamine metabolic process (GO:0006044);; Molecular Function: N-acetylglucosamine-6-phosphate deacetylase activity (GO:0008448);;	K01443|3e-29|aga:AgaP_AGAP002347|AGAP002347-PA	[G]	Carbohydrate transport and metabolism	Amidohydrolase	Putative N-acetylglucosamine-6-phosphate deacetylase GN=CG17065 OS=Drosophila melanogaster (Fruit fly) PE=2 SV=1	PREDICTED: putative N-acetylglucosamine-6-phosphate deacetylase [Diaphorina citri]
TRINITY_DN851_c0_g1	--	--	Cellular Component: nucleosome (GO:0000786);; Molecular Function: DNA binding (GO:0003677);; Cellular Component: lipid particle (GO:0005811);; Biological Process: nucleosome assembly (GO:0006334);; Cellular Component: NuA4 histone acetyltransferase complex (GO:0035267);; Molecular Function: protein heterodimerization activity (GO:0046982);;	--	[B]	Chromatin structure and dynamics	Core histone H2A/H2B/H3/H4	Late histone H2B.2.1 OS=Psammechinus miliaris (Green sea urchin) PE=3 SV=2	PREDICTED: late histone H2B.L3-like isoform X2 [Saccoglossus kowalevskii]
TRINITY_DN15774_c0_g1	--	--	--	K14590|1e-151|tca:658920|similar to CG5032-PA	[A]	RNA processing and modification	FtsJ-like methyltransferase	Cap-specific mRNA (nucleoside-2&apos;-O-)-methyltransferase 2 GN=cmtr2 OS=Drosophila melanogaster (Fruit fly) PE=2 SV=2	hypothetical protein TcasGA2_TC011004 [Tribolium castaneum]
TRINITY_DN2130_c0_g1	--	--	--	--	--	--	--	--	hypothetical protein X777_07304 [Cerapachys biroi]
TRINITY_DN4570_c0_g1	--	--	Molecular Function: binding (GO:0005488);;	--	--	--	Transposase IS4	--	hypothetical protein KGM_05619 [Danaus plexippus]
TRINITY_DN20714_c0_g4	--	--	Molecular Function: iron ion transmembrane transporter activity (GO:0005381);; Molecular Function: iron ion binding (GO:0005506);; Cellular Component: extracellular region (GO:0005576);; Cellular Component: early endosome (GO:0005769);; Cellular Component: cytosol (GO:0005829);; Cellular Component: septate junction (GO:0005918);; Biological Process: septate junction assembly (GO:0019991);; Cellul…	--	--	--	Transferrin	--	GE20108 [Drosophila yakuba]
TRINITY_DN21136_c0_g2	--	--	--	K05719|2e-18|aag:AaeL_AAEL010289|beta nu integrin subunit	[TW]	--	Integrin, beta chain	Integrin beta pat-3 (Precursor) GN=pat-3 OS=Caenorhabditis elegans PE=1 SV=1	PREDICTED: integrin beta-nu-like [Tribolium castaneum]
TRINITY_DN20435_c0_g1	--	--	--	--	[S]	Function unknown	Otopetrin	--	PREDICTED: otopetrin-2 [Tribolium castaneum]
TRINITY_DN21117_c2_g6	--	--	--	--	--	--	--	Myb-like protein A GN=mybA OS=Dictyostelium discoideum (Slime mold) PE=3 SV=2	hypothetical protein PFBG_03268 [Plasmodium falciparum 7G8]
TRINITY_DN19656_c0_g1	--	--	Molecular Function: RNA-directed DNA polymerase activity (GO:0003964);; Biological Process: RNA-dependent DNA replication (GO:0006278);;	--	--	--	Reverse transcriptase (RNA-dependent DNA polymerase)	--	reverse transcriptase, partial [Eupristina koningsbergeri]
TRINITY_DN20883_c0_g2	--	--	Molecular Function: nucleotide binding (GO:0000166);;	--	[Q]	Secondary metabolites biosynthesis, transport and catabolism	--	--	PREDICTED: ATP-binding cassette sub-family G member 1 [Tribolium castaneum]
TRINITY_DN12049_c0_g2	[R]	General function prediction only	--	--	[S]	Function unknown	Tetratricopeptide repeat;; TPR repeat;; Tetratricopeptide repeat;; Tetratricopeptide repeat;; Tetratricopeptide repeat;; Tetratricopeptide repeat;; Tetratricopeptide repeat;; Tetratricopeptide repeat;; Tetratricopeptide repeat	Tetratricopeptide repeat protein 30 homolog GN=dyf-1 OS=Caenorhabditis elegans PE=2 SV=1	PREDICTED: tetratricopeptide repeat protein 30A [Tribolium castaneum]
TRINITY_DN20539_c0_g5	[L]	Replication, recombination and repair	Molecular Function: nucleic acid binding (GO:0003676);; Molecular Function: ATP binding (GO:0005524);; Molecular Function: ATP-dependent helicase activity (GO:0008026);; Biological Process: metabolic process (GO:0008152);;	K13184|0.0|tca:662250|similar to CG11680-PA, isoform A	[K]	Transcription	Double-stranded RNA binding motif;; double strand RNA binding domain from DEAD END PROTEIN 1	Dosage compensation regulator GN=mle OS=Drosophila melanogaster (Fruit fly) PE=2 SV=2	PREDICTED: dosage compensation regulator isoform X1 [Tribolium castaneum]
TRINITY_DN18742_c0_g13	--	--	Biological Process: cell morphogenesis (GO:0000902);; Molecular Function: actin binding (GO:0003779);; Biological Process: metabolic process (GO:0008152);; Molecular Function: hydrolase activity (GO:0016787);; Biological Process: actin cytoskeleton organization (GO:0030036);;	--	[ZT]	--	--	Adenylyl cyclase-associated protein GN=CAP OS=Hydra viridissima (Green hydra) PE=2 SV=1	PREDICTED: adenylyl cyclase-associated protein 1 isoform X2 [Tribolium castaneum]
TRINITY_DN19729_c1_g2	--	--	--	--	[BT]	--	Cupin-like domain;; Cupin superfamily protein;; JmjC domain, hydroxylase	JmjC domain-containing protein D GN=jcdD OS=Dictyostelium discoideum (Slime mold) PE=3 SV=1	hypothetical protein D910_02283 [Dendroctonus ponderosae]
TRINITY_DN18584_c0_g3	--	--	--	--	[R]	General function prediction only	--	--	PREDICTED: uncharacterized protein LOC664293 [Tribolium castaneum]
TRINITY_DN20232_c1_g2	--	--	Biological Process: cellular process (GO:0009987);; Molecular Function: organic cyclic compound binding (GO:0097159);; Molecular Function: heterocyclic compound binding (GO:1901363);;	K13165|7e-13|cqu:CpipJ_CPIJ018619|Srp54	[A]	RNA processing and modification	--	Probable splicing factor, arginine/serine-rich 7 GN=rsp-7 OS=Caenorhabditis elegans PE=3 SV=3	peptidyl-prolyl cis-trans isomerase, cyclophilin-type protein, putative [Tetrahymena thermophila SB210]
TRINITY_DN16152_c0_g2	[O]	Posttranslational modification, protein turnover, chaperones	Molecular Function: ATP binding (GO:0005524);; Cellular Component: cytoplasm (GO:0005737);; Biological Process: proteolysis (GO:0006508);; Molecular Function: peptidase activity (GO:0008233);; Biological Process: protein catabolic process (GO:0030163);;	K03061|2e-98|mcc:722117|similar to proteasome (prosome, macropain) 26S subunit, ATPase 2	[O]	Posttranslational modification, protein turnover, chaperones	ATPase family associated with various cellular activities (AAA)	26S protease regulatory subunit 7 GN=rpt-1 OS=Caenorhabditis elegans PE=1 SV=1	PREDICTED: 26S protease regulatory subunit 7 [Musca domestica]
TRINITY_DN15220_c0_g8	--	--	Molecular Function: DNA binding (GO:0003677);; Biological Process: response to oxidative stress (GO:0006979);;	--	[K]	Transcription	DNA-binding nuclear phosphoprotein p8	--	GA19852 [Drosophila pseudoobscura pseudoobscura]
TRINITY_DN24560_c0_g1	--	--	--	--	--	--	--	--	PREDICTED: uncharacterized protein LOC100880975 [Megachile rotundata]
TRINITY_DN17010_c0_g2	[Q]	Secondary metabolites biosynthesis, transport and catabolism	--	--	[I]	Lipid transport and metabolism	Male sterility protein;; Male sterility protein;; NAD dependent epimerase/dehydratase family	Putative fatty acyl-CoA reductase CG5065 {ECO:0000250|UniProtKB:Q922J9, ECO:0000312|EMBL:AAF57974.1} GN=CG5065 OS=Drosophila melanogaster (Fruit fly) PE=3 SV=1	PREDICTED: putative fatty acyl-CoA reductase CG5065 [Tribolium castaneum]
TRINITY_DN17732_c0_g1	[GC]	--	Molecular Function: transferase activity, transferring hexosyl groups (GO:0016758);;	--	[GC]	--	UDP-glucoronosyl and UDP-glucosyl transferase	Putative UDP-glucuronosyltransferase ugt-58 (Precursor) GN=ugt-58 OS=Caenorhabditis elegans PE=3 SV=2	PREDICTED: UDP-glucuronosyltransferase 2C1 [Tribolium castaneum]
TRINITY_DN629_c0_g1	--	--	--	--	[O]	Posttranslational modification, protein turnover, chaperones	Ring finger domain;; Zinc finger C-x8-C-x5-C-x3-H type (and similar);; Zinc finger, C3HC4 type (RING finger)	--	CG5334 [Drosophila melanogaster]
TRINITY_DN18126_c0_g1	--	--	Cellular Component: nucleus (GO:0005634);; Cellular Component: cytoplasm (GO:0005737);;	--	[B]	Chromatin structure and dynamics	--	Protein msta, isoform B GN=msta OS=Drosophila melanogaster (Fruit fly) PE=3 SV=2	hypothetical protein D910_08773 [Dendroctonus ponderosae]
TRINITY_DN13023_c0_g1	[C]	Energy production and conversion	Cellular Component: mitochondrial proton-transporting ATP synthase complex, coupling factor F(o) (GO:0000276);; Molecular Function: lipid binding (GO:0008289);; Molecular Function: hydrogen-exporting ATPase activity, phosphorylative mechanism (GO:0008553);; Biological Process: ATP synthesis coupled proton transport (GO:0015986);; Biological Process: ATP hydrolysis coupled proton transport (GO:001…	K02128|4e-37|aag:AaeL_AAEL006256|ATPase subunit, putative	[C]	Energy production and conversion	ATP synthase subunit C	ATP synthase lipid-binding protein, mitochondrial (Precursor) OS=Manduca sexta (Tobacco hawkmoth) PE=2 SV=1	PREDICTED: ATP synthase lipid-binding protein, mitochondrial-like [Bombyx mori]
TRINITY_DN20919_c0_g1	[TDBLU]	--	Biological Process: metabolic process (GO:0008152);; Molecular Function: phosphotransferase activity, alcohol group as acceptor (GO:0016773);;	K08874|0.0|ame:410502|Nipped-A	[TBLD]	--	FAT domain;; Phosphatidylinositol 3- and 4-kinase	Transcription-associated protein 1 GN=Nipped-A OS=Drosophila melanogaster (Fruit fly) PE=1 SV=3	PREDICTED: LOW QUALITY PROTEIN: transformation/transcription domain-associated protein [Tribolium castaneum]
TRINITY_DN13612_c0_g2	--	--	--	K04349|1e-116|tca:658869|similar to AGAP001238-PA	[T]	Signal transduction mechanisms	--	--	PREDICTED: LOW QUALITY PROTEIN: ras-specific guanine nucleotide-releasing factor 2-like [Tribolium castaneum]
TRINITY_DN20646_c0_g4	[G]	Carbohydrate transport and metabolism	--	--	--	--	--	Probable peroxisomal membrane protein PEX13 GN=pex13 OS=Dictyostelium discoideum (Slime mold) PE=3 SV=1	hypothetical protein DAPPUDRAFT_302671 [Daphnia pulex]
TRINITY_DN28696_c0_g1	--	--	--	--	--	--	--	--	GE21858 [Drosophila yakuba]
TRINITY_DN20441_c0_g2	[RTKL]	--	Molecular Function: protein kinase activity (GO:0004672);; Molecular Function: ATP binding (GO:0005524);; Biological Process: protein phosphorylation (GO:0006468);;	K04429|0.0|ame:413126|Tao-1	[T]	Signal transduction mechanisms	Protein kinase domain;; Protein tyrosine kinase	Serine/threonine-protein kinase SULU GN=kin-18 OS=Caenorhabditis elegans PE=2 SV=1	hypothetical protein D910_03191 [Dendroctonus ponderosae]
TRINITY_DN20305_c0_g1	--	--	--	--	--	--	--	Transcriptional regulator ATRX homolog GN=xnp-1 OS=Caenorhabditis elegans PE=1 SV=1	RNA recognition motif. family protein [Cryptosporidium muris RN66]
TRINITY_DN2457_c0_g1	--	--	Molecular Function: protein tyrosine kinase activity (GO:0004713);; Molecular Function: ATP binding (GO:0005524);; Biological Process: peptidyl-tyrosine phosphorylation (GO:0018108);;	--	[T]	Signal transduction mechanisms	--	--	hypothetical protein TcasGA2_TC000263 [Tribolium castaneum]
TRINITY_DN19789_c0_g11	--	--	--	--	--	--	--	Vacuolar protein-sorting-associated protein 36 GN=vps36 OS=Dictyostelium discoideum (Slime mold) PE=3 SV=1	hypothetical protein EPH_0018470 [Eimeria praecox]
TRINITY_DN25870_c0_g1	[S]	Function unknown	Molecular Function: structural molecule activity (GO:0005198);; Cellular Component: cytoplasm (GO:0005737);; Cellular Component: flotillin complex (GO:0016600);;	K07192|1e-139|tca:660557|similar to Flotillin-1	[UZ]	--	--	Flotillin-1 GN=Flo-1 OS=Drosophila melanogaster (Fruit fly) PE=2 SV=1	hypothetical protein YQE_09951, partial [Dendroctonus ponderosae]
TRINITY_DN26802_c0_g1	[O]	Posttranslational modification, protein turnover, chaperones	Molecular Function: glutathione transferase activity (GO:0004364);; Biological Process: glutathione metabolic process (GO:0006749);;	K00799|1e-103|tca:660161|similar to glutathione S-transferase 9	[O]	Posttranslational modification, protein turnover, chaperones	Glutathione S-transferase, N-terminal domain;; Glutathione S-transferase, N-terminal domain;; Glutathione S-transferase, N-terminal domain;; Glutathione S-transferase, C-terminal domain;; Glutathione S-transferase, C-terminal domain;; Glutathione S-transferase, C-terminal domain	Glutathione S-transferase D2 GN=GstD2 OS=Drosophila melanogaster (Fruit fly) PE=3 SV=1	glutathione S-transferase epsilon [Tenebrio molitor]
TRINITY_DN17837_c0_g2	--	--	--	--	--	--	--	--	PREDICTED: uncharacterized protein K02A2.6-like [Plutella xylostella]
TRINITY_DN13316_c0_g1	--	--	--	K13187|2e-06|tca:659335|similar to CG8597-PA, isoform A	--	--	--	RNA-binding protein lark GN=lark OS=Drosophila melanogaster (Fruit fly) PE=1 SV=1	unknown [Dendroctonus ponderosae]
TRINITY_DN22285_c0_g1	--	--	--	--	--	--	--	--	hypothetical protein TcasGA2_TC012173 [Tribolium castaneum]
TRINITY_DN21219_c0_g1	--	--	Cellular Component: integral component of membrane (GO:0016021);;	--	--	--	--	--	PREDICTED: testis-expressed sequence 2 protein isoform X2 [Tribolium castaneum]
TRINITY_DN918_c0_g1	--	--	Molecular Function: calcium channel activity (GO:0005262);; Cellular Component: calcium channel complex (GO:0034704);; Biological Process: calcium ion transmembrane transport (GO:0070588);;	K05328|1e-21|nvi:100120998|TRPgamma, NV14416	[PT]	--	--	Transient receptor potential-gamma protein GN=Trpgamma OS=Drosophila melanogaster (Fruit fly) PE=1 SV=2	TRPL [Tribolium castaneum]
TRINITY_DN19704_c1_g8	--	--	Molecular Function: catalytic activity (GO:0003824);; Biological Process: nucleic acid metabolic process (GO:0090304);;	--	--	--	--	--	Putative uncharacterized transposon-derived protein F52C9.6, partial [Camponotus floridanus]
TRINITY_DN14523_c0_g2	[R]	General function prediction only	--	--	[R]	General function prediction only	C2H2-type zinc-finger domain;; Zinc-finger double domain;; Zinc finger, C2H2 type;; C2H2-type zinc finger	Protein hunchback (Fragment) GN=hb OS=Clogmia albipunctata (Mothmidge) PE=2 SV=1	hypothetical protein BRAFLDRAFT_76038 [Branchiostoma floridae]
TRINITY_DN19089_c0_g1	--	--	Biological Process: transport (GO:0006810);;	K12396|1e-27|tca:660664|similar to CG10986-PB	--	--	Bovine leukaemia virus receptor (BLVR)	Nucleolar protein 58 GN=nop58 OS=Dictyostelium discoideum (Slime mold) PE=3 SV=1	hypothetical protein YQE_11750, partial [Dendroctonus ponderosae]
TRINITY_DN19704_c1_g7	--	--	Molecular Function: catalytic activity (GO:0003824);; Biological Process: nucleic acid metabolic process (GO:0090304);;	--	--	--	--	--	Putative uncharacterized transposon-derived protein F52C9.6, partial [Camponotus floridanus]
TRINITY_DN4212_c0_g2	--	--	--	--	--	--	--	--	hypothetical protein TcasGA2_TC002034 [Tribolium castaneum]
TRINITY_DN22237_c0_g1	--	--	Molecular Function: catalytic activity (GO:0003824);; Biological Process: metabolic process (GO:0008152);; Molecular Function: ion binding (GO:0043167);;	K00665|4e-15|tca:660178|similar to CG3523-PA	--	--	--	--	hypothetical protein YQE_12293, partial [Dendroctonus ponderosae]
TRINITY_DN18042_c0_g2	--	--	Molecular Function: acid phosphatase activity (GO:0003993);; Biological Process: dephosphorylation (GO:0016311);; Molecular Function: metal ion binding (GO:0046872);;	--	[G]	Carbohydrate transport and metabolism	Iron/zinc purple acid phosphatase-like protein C	--	hypothetical protein YQE_11148, partial [Dendroctonus ponderosae]
TRINITY_DN16221_c0_g1	[K]	Transcription	Molecular Function: DNA binding (GO:0003677);; Molecular Function: DNA-directed RNA polymerase activity (GO:0003899);; Cellular Component: nucleus (GO:0005634);; Biological Process: transcription, DNA-templated (GO:0006351);; Molecular Function: zinc ion binding (GO:0008270);; Molecular Function: ribonucleoside binding (GO:0032549);;	K03018|0.0|tca:656547|similar to AGAP004703-PA	[K]	Transcription	RNA polymerase Rpb1, domain 5;; RNA polymerase Rpb1, domain 1;; RNA polymerase Rpb1, domain 2;; RNA polymerase Rpb1, domain 3;; RNA polymerase Rpb1, domain 4;; Prefoldin subunit	DNA-directed RNA polymerase III subunit rpc1 GN=polr3a OS=Dictyostelium discoideum (Slime mold) PE=3 SV=1	PREDICTED: DNA-directed RNA polymerase III subunit RPC1 [Tribolium castaneum]
TRINITY_DN26959_c0_g2	--	--	--	--	--	--	--	--	PREDICTED: uncharacterized protein LOC105387270 [Plutella xylostella]
TRINITY_DN14173_c0_g5	--	--	--	--	[I]	Lipid transport and metabolism	CRAL/TRIO domain;; Divergent CRAL/TRIO domain;; Ribosomal protein L34	39S ribosomal protein L34, mitochondrial (Precursor) GN=mRpL34 OS=Drosophila melanogaster (Fruit fly) PE=3 SV=1	PREDICTED: uncharacterized protein LOC100141747 [Tribolium castaneum]
TRINITY_DN14813_c0_g1	--	--	--	--	--	--	Ki-ras-induced actin-interacting protein-IP3R-interacting domain	--	PREDICTED: uncharacterized protein LOC655754 isoform X3 [Tribolium castaneum]
TRINITY_DN13002_c0_g1	[L]	Replication, recombination and repair	Molecular Function: lyase activity (GO:0016829);;	K01669|1e-168|nvi:100119526|NV17005	[LT]	--	FAD binding domain of DNA photolyase;; DNA photolyase	--	PREDICTED: deoxyribodipyrimidine photo-lyase, partial [Ceratosolen solmsi marchali]
TRINITY_DN19420_c0_g2	--	--	Molecular Function: binding (GO:0005488);;	K08054|1e-132|tca:663930|similar to CG11958-PB, isoform B	[O]	Posttranslational modification, protein turnover, chaperones	Calreticulin family	Calnexin {ECO:0000250|UniProtKB:P34652} (Precursor) OS=Caenorhabditis briggsae PE=3 SV=3	PREDICTED: calnexin [Tribolium castaneum]
TRINITY_DN13644_c0_g12	[LR]	--	Molecular Function: RNA binding (GO:0003723);; Biological Process: metabolic process (GO:0008152);; Molecular Function: hydrolase activity (GO:0016787);; Molecular Function: manganese ion binding (GO:0030145);;	K12613|1e-138|tca:656834|similar to CG6169-PA, isoform A	[A]	RNA processing and modification	Dcp2, box A domain;; NUDIX domain	mRNA-decapping enzyme 2 GN=dcap-2 OS=Caenorhabditis elegans PE=2 SV=4	PREDICTED: m7GpppN-mRNA hydrolase [Tribolium castaneum]
TRINITY_DN12793_c0_g1	[RTKL]	--	Molecular Function: transferase activity, transferring phosphorus-containing groups (GO:0016772);;	K08269|1e-27|bfo:BRAFLDRAFT_110776|hypothetical protein	[OUT]	--	Protein kinase domain;; Protein tyrosine kinase;; MIT (microtubule interacting and transport) domain	Myosin light chain kinase A GN=mlkA OS=Dictyostelium discoideum (Slime mold) PE=1 SV=2	PREDICTED: serine/threonine-protein kinase ULK3 isoform X2 [Ceratosolen solmsi marchali]
TRINITY_DN27531_c0_g1	--	--	--	--	--	--	--	Transposable element Tc3 transposase GN=tc3a OS=Caenorhabditis elegans PE=1 SV=1	hypothetical protein X777_13626, partial [Cerapachys biroi]
TRINITY_DN18742_c0_g5	--	--	Biological Process: cell morphogenesis (GO:0000902);; Molecular Function: actin binding (GO:0003779);; Biological Process: metabolic process (GO:0008152);; Molecular Function: hydrolase activity (GO:0016787);; Biological Process: actin cytoskeleton organization (GO:0030036);;	--	[ZT]	--	Adenylate cyclase associated (CAP) C terminal	Adenylyl cyclase-associated protein GN=CAP OS=Hydra viridissima (Green hydra) PE=2 SV=1	PREDICTED: adenylyl cyclase-associated protein 1 isoform X2 [Tribolium castaneum]
TRINITY_DN17766_c1_g1	--	--	--	K14297|0.0|tca:656762|similar to nucleoporin 98kD isoform 1	[YU]	--	Nuclear protein 96;; Nucleoporin autopeptidase	Nuclear pore complex protein Nup96 {ECO:0000250|UniProtKB:P52948} (Precursor) OS=Caenorhabditis elegans PE=2 SV=1	PREDICTED: nuclear pore complex protein Nup98-Nup96 [Tribolium castaneum]
TRINITY_DN10423_c0_g1	--	--	--	--	--	--	--	--	senescence associated protein [Echinococcus multilocularis]
TRINITY_DN20829_c0_g16	--	--	--	--	--	--	--	--	PREDICTED: caskin-1 isoform X2 [Tribolium castaneum]
TRINITY_DN17510_c0_g2	--	--	--	--	--	--	--	--	PREDICTED: YLP motif-containing protein 1-like [Tribolium castaneum]
TRINITY_DN14099_c1_g1	--	--	--	K14411|3e-12|tca:656824|similar to CG5099-PA, isoform A	--	--	--	--	PREDICTED: RNA-binding protein Musashi homolog 2 isoform X3 [Tribolium castaneum]
TRINITY_DN25286_c0_g2	--	--	--	--	--	--	--	Ctenidin-1 {ECO:0000303|PubMed:20369272} (Precursor) OS=Cupiennius salei (American wandering spider) PE=1 SV=1	hypothetical protein D910_05326 [Dendroctonus ponderosae]
TRINITY_DN5208_c0_g1	[MJ]	--	Biological Process: cellular response to hypoxia (GO:0071456);;	K03241|1e-152|tca:660134|similar to CG8190-PA	[J]	Translation, ribosomal structure and biogenesis	MobA-like NTP transferase domain;; Nucleotidyl transferase;; Bacterial transferase hexapeptide (six repeats)	Probable translation initiation factor eIF-2B subunit gamma GN=ppp-1 OS=Caenorhabditis elegans PE=2 SV=3	PREDICTED: translation initiation factor eIF-2B subunit gamma [Tribolium castaneum]
TRINITY_DN21207_c0_g1	--	--	--	K00942|9e-75|tca:663614|similar to AGAP002711-PA	[T]	Signal transduction mechanisms	--	--	PREDICTED: MAGUK p55 subfamily member 5-A isoform X1 [Tribolium castaneum]
TRINITY_DN18919_c0_g1	--	--	--	--	--	--	Immunoglobulin domain;; Immunoglobulin V-set domain;; Immunoglobulin I-set domain;; Immunoglobulin domain;; CD80-like C2-set immunoglobulin domain;; Domain of unknown function (DUF4505)	UPF0598 protein CG30010 GN=CG30010 OS=Drosophila melanogaster (Fruit fly) PE=2 SV=1	PREDICTED: UPF0598 protein CG30010 [Tribolium castaneum]
TRINITY_DN20388_c0_g6	--	--	--	--	[G]	Carbohydrate transport and metabolism	--	--	PREDICTED: monocarboxylate transporter 5 [Tribolium castaneum]
TRINITY_DN14503_c0_g1	--	--	--	--	--	--	Insect cuticle protein	Cuticle protein 19 OS=Locusta migratoria (Migratory locust) PE=1 SV=1	PREDICTED: cuticle protein 7 [Tribolium castaneum]
TRINITY_DN13983_c0_g3	[R]	General function prediction only	--	--	[R]	General function prediction only	Alpha/beta hydrolase family;; alpha/beta hydrolase fold;; Alpha/beta hydrolase family;; Ndr family	--	PREDICTED: abhydrolase domain-containing protein 4-like [Tribolium castaneum]
TRINITY_DN1592_c0_g1	--	--	--	--	[T]	Signal transduction mechanisms	--	--	hypothetical protein YQE_00384, partial [Dendroctonus ponderosae]
TRINITY_DN17532_c0_g3	--	--	Cellular Component: integral component of membrane (GO:0016021);;	--	[S]	Function unknown	Eukaryotic protein of unknown function (DUF872)	--	hypothetical protein TcasGA2_TC001276 [Tribolium castaneum]
TRINITY_DN17734_c0_g4	--	--	Molecular Function: DNA binding (GO:0003677);; Cellular Component: nucleus (GO:0005634);; Molecular Function: zinc ion binding (GO:0008270);; Molecular Function: oxidoreductase activity, acting on paired donors, with incorporation or reduction of molecular oxygen, 2-oxoglutarate as one donor, and incorporation of one atom each of oxygen into both donors (GO:0016706);; Biological Process: oxidatio…	K11446|0.0|nvi:100120294|KDM5A, NV16665	[R]	General function prediction only	PLU-1-like protein;; JmjC domain, hydroxylase;; ARID/BRIGHT DNA binding domain;; C5HC2 zinc finger;; PHD-finger;; jmjN domain	Lysine-specific demethylase lid GN=lid OS=Drosophila melanogaster (Fruit fly) PE=1 SV=1	PREDICTED: lysine-specific demethylase lid [Tribolium castaneum]
TRINITY_DN18675_c0_g2	--	--	Cellular Component: membrane (GO:0016020);;	--	[E]	Amino acid transport and metabolism	Transmembrane amino acid transporter protein	Probable amino acid transporter skat-1 {ECO:0000303|PubMed:24204312} OS=Caenorhabditis elegans PE=2 SV=2	PREDICTED: proton-coupled amino acid transporter 4 [Tribolium castaneum]
TRINITY_DN20513_c0_g1	--	--	--	--	[Q]	Secondary metabolites biosynthesis, transport and catabolism	--	--	hypothetical protein TcasGA2_TC014385 [Tribolium castaneum]
TRINITY_DN2790_c0_g1	--	--	--	--	--	--	--	Putative leucine-rich repeat-containing protein DDB_G0290503 GN=DDB_G0290503 OS=Dictyostelium discoideum (Slime mold) PE=3 SV=1	hypothetical protein [Trichomonas vaginalis G3]
TRINITY_DN17334_c0_g1	[R]	General function prediction only	--	--	[T]	Signal transduction mechanisms	WD domain, G-beta repeat;; Eukaryotic translation initiation factor eIF2A;; Cytochrome D1 heme domain	Protein will die slowly GN=wds OS=Drosophila melanogaster (Fruit fly) PE=1 SV=1	PREDICTED: protein NEDD1 [Tribolium castaneum]
TRINITY_DN12900_c0_g1	[L]	Replication, recombination and repair	--	--	[L]	Replication, recombination and repair	--	--	hypothetical protein TcasGA2_TC015150 [Tribolium castaneum]
TRINITY_DN17393_c1_g4	--	--	--	--	--	--	Domain of unknown function (DUF758)	Tumor necrosis factor alpha-induced protein 8-like protein GN=GA17951 OS=Drosophila pseudoobscura pseudoobscura (Fruit fly) PE=3 SV=1	hypothetical protein YQE_10755, partial [Dendroctonus ponderosae]
TRINITY_DN16796_c0_g1	[RTKL]	--	Molecular Function: protein tyrosine kinase activity (GO:0004713);; Molecular Function: ATP binding (GO:0005524);; Biological Process: peptidyl-tyrosine phosphorylation (GO:0018108);;	--	--	--	Protein tyrosine kinase;; Protein kinase domain;; Phosphotransferase enzyme family	LIM domain kinase 1 GN=LIMK1 OS=Drosophila melanogaster (Fruit fly) PE=1 SV=1	PREDICTED: dual specificity testis-specific protein kinase 2 [Tribolium castaneum]
TRINITY_DN20981_c0_g4	[R]	General function prediction only	Molecular Function: ubiquitin-protein ligase activity (GO:0004842);; Biological Process: protein ubiquitination (GO:0016567);; Molecular Function: ligase activity (GO:0016874);; Cellular Component: small-subunit processome (GO:0032040);; Molecular Function: metal ion binding (GO:0046872);;	K12231|1e-133|tca:662402|hect E3 ubiquitin ligase	[R]	General function prediction only	HECT-domain (ubiquitin-transferase);; Fcf1	rRNA-processing protein FCF1 homolog GN=fcf1 OS=Dictyostelium discoideum (Slime mold) PE=3 SV=1	PREDICTED: E3 ubiquitin-protein ligase HECTD1 [Tribolium castaneum]
TRINITY_DN16887_c0_g2	[D]	Cell cycle control, cell division, chromosome partitioning	Molecular Function: chromatin binding (GO:0003682);; Molecular Function: ATP binding (GO:0005524);; Cellular Component: nucleus (GO:0005634);; Biological Process: DNA repair (GO:0006281);; Biological Process: mitotic sister chromatid cohesion (GO:0007064);; Cellular Component: cohesin core heterodimer (GO:0008280);;	K06669|0.0|tca:655906|similar to CG9802-PA, isoform A	[D]	Cell cycle control, cell division, chromosome partitioning	RecF/RecN/SMC N terminal domain;; SMC proteins Flexible Hinge Domain;; AAA domain;; AAA domain	Structural maintenance of chromosome protein 3 GN=smc3 OS=Dictyostelium discoideum (Slime mold) PE=3 SV=1	PREDICTED: structural maintenance of chromosomes protein 3 [Tribolium castaneum]
TRINITY_DN25393_c0_g1	--	--	Molecular Function: phosphorelay sensor kinase activity (GO:0000155);; Biological Process: phosphorelay signal transduction system (GO:0000160);; Molecular Function: voltage-gated potassium channel activity (GO:0005249);; Cellular Component: voltage-gated potassium channel complex (GO:0008076);; Biological Process: signal transduction by phosphorylation (GO:0023014);; Biological Process: regulati…	K05322|7e-45|phu:Phum_PHUM231400|voltage-gated channel, putative	[P]	Inorganic ion transport and metabolism	--	Potassium voltage-gated channel protein eag GN=eag OS=Drosophila melanogaster (Fruit fly) PE=1 SV=2	PREDICTED: potassium voltage-gated channel protein eag isoform X1 [Tribolium castaneum]
TRINITY_DN17570_c1_g5	[R]	General function prediction only	Biological Process: autophagic vacuole assembly (GO:0000045);; Cellular Component: autophagic vacuole membrane (GO:0000421);; Cellular Component: cytosol (GO:0005829);; Biological Process: regulation of autophagy (GO:0010506);; Biological Process: negative regulation of phosphatidylinositol 3-kinase signaling (GO:0014067);; Molecular Function: phosphatidylinositol-3-phosphate binding (GO:0032266)…	--	[S]	Function unknown	WD domain, G-beta repeat	Autophagy-related protein 18 GN=atg18 OS=Dictyostelium discoideum (Slime mold) PE=3 SV=1	PREDICTED: WD repeat domain phosphoinositide-interacting protein 2 isoform X4 [Tribolium castaneum]
TRINITY_DN20346_c0_g1	--	--	Molecular Function: metal ion binding (GO:0046872);;	--	[O]	Posttranslational modification, protein turnover, chaperones	Zinc finger, C3HC4 type (RING finger)	--	hypothetical protein YQE_07477, partial [Dendroctonus ponderosae]
TRINITY_DN19972_c0_g2	--	--	--	--	--	--	--	Calponin homology domain-containing protein DDB_G0272472 GN=DDB_G0272472 OS=Dictyostelium discoideum (Slime mold) PE=3 SV=1	Girdin [Strongyloides ratti]
TRINITY_DN14710_c0_g1	--	--	--	K13145|0.0|tca:659864|similar to CG5859 CG5859-PA	--	--	--	Integrator complex subunit 8-like protein GN=DDB_G0280285 OS=Dictyostelium discoideum (Slime mold) PE=3 SV=1	PREDICTED: integrator complex subunit 8 [Tribolium castaneum]
TRINITY_DN19667_c0_g2	[G]	Carbohydrate transport and metabolism	Molecular Function: phosphogluconate dehydrogenase (decarboxylating) activity (GO:0004616);; Biological Process: pentose-phosphate shunt (GO:0006098);; Molecular Function: NADP binding (GO:0050661);; Biological Process: oxidation-reduction process (GO:0055114);;	K00033|3e-56|tca:660752|similar to phosphogluconate hydrogenase isoform 2	[G]	Carbohydrate transport and metabolism	6-phosphogluconate dehydrogenase, C-terminal domain	6-phosphogluconate dehydrogenase, decarboxylating GN=Pgd OS=Ceratitis capitata (Mediterranean fruit fly) PE=2 SV=1	hypothetical protein YQE_09000, partial [Dendroctonus ponderosae]
TRINITY_DN11438_c0_g1	--	--	--	--	[R]	General function prediction only	Acyltransferase family	Nose resistant to fluoxetine protein 6 (Precursor) GN=nrf-6 OS=Caenorhabditis elegans PE=1 SV=3	PREDICTED: nose resistant to fluoxetine protein 6-like [Tribolium castaneum]
TRINITY_DN21010_c0_g1	--	--	Biological Process: anatomical structure morphogenesis (GO:0009653);; Biological Process: single-multicellular organism process (GO:0044707);; Biological Process: single-organism cellular process (GO:0044763);; Biological Process: single-organism developmental process (GO:0044767);; Biological Process: biological regulation (GO:0065007);;	--	--	--	--	Uncharacterized protein DDB_G0271670 (Precursor) GN=DDB_G0271670 OS=Dictyostelium discoideum (Slime mold) PE=3 SV=1	hypothetical protein D910_02051 [Dendroctonus ponderosae]
TRINITY_DN29421_c0_g1	--	--	--	--	--	--	--	--	hypothetical protein KGM_18541 [Danaus plexippus]
TRINITY_DN16369_c1_g3	--	--	--	--	--	--	--	--	mariner transposase [Buenoa sp. HMR-1997]
TRINITY_DN14557_c0_g2	[OD]	--	Molecular Function: zinc ion binding (GO:0008270);;	K03868|1e-78|ame:408691|Roc1a	[O]	Posttranslational modification, protein turnover, chaperones	RING-H2 zinc finger;; Anaphase-promoting complex subunit 11 RING-H2 finger;; Ring finger domain	RING-box protein 1A GN=Roc1a OS=Drosophila melanogaster (Fruit fly) PE=1 SV=1	PREDICTED: RING-box protein 1A [Tribolium castaneum]
TRINITY_DN8988_c0_g1	--	--	Molecular Function: binding (GO:0005488);; Biological Process: translational initiation (GO:0006413);;	--	--	--	Eukaryotic translation initiation factor 4E binding protein (EIF4EBP)	Eukaryotic translation initiation factor 4E-1A-binding protein homolog GN=febA OS=Dictyostelium discoideum (Slime mold) PE=3 SV=1	PREDICTED: eukaryotic translation initiation factor 4E-binding protein 2 [Tribolium castaneum]
TRINITY_DN18961_c0_g3	[V]	Defense mechanisms	Cellular Component: mitochondrion (GO:0005739);; Biological Process: ommochrome biosynthetic process (GO:0006727);; Biological Process: eye pigment precursor transport (GO:0006856);; Biological Process: open tracheal system development (GO:0007424);; Biological Process: sex differentiation (GO:0007548);; Biological Process: memory (GO:0007613);; Biological Process: male courtship behavior (GO:000…	--	[Q]	Secondary metabolites biosynthesis, transport and catabolism	ABC transporter	Protein white GN=w OS=Drosophila melanogaster (Fruit fly) PE=2 SV=2	PREDICTED: ABC transmembrane transporter white isoform X1 [Tribolium castaneum]
TRINITY_DN10392_c0_g1	--	--	--	--	--	--	Poly(ADP-ribose) polymerase catalytic domain	--	PREDICTED: poly [ADP-ribose] polymerase 11-like [Tribolium castaneum]
TRINITY_DN27405_c0_g1	--	--	Molecular Function: G-protein coupled GABA receptor activity (GO:0004965);; Biological Process: G-protein coupled receptor signaling pathway (GO:0007186);; Cellular Component: integral component of membrane (GO:0016021);;	--	[PET]	--	Receptor family ligand binding region	Metabotropic glutamate receptor (Precursor) GN=mGluR OS=Drosophila melanogaster (Fruit fly) PE=1 SV=2	PREDICTED: gamma-aminobutyric acid type B receptor subunit 2 [Tribolium castaneum]
TRINITY_DN10850_c0_g1	[C]	Energy production and conversion	Biological Process: carbohydrate metabolic process (GO:0005975);; Molecular Function: oxidoreductase activity, acting on the CH-OH group of donors, NAD or NADP as acceptor (GO:0016616);; Biological Process: cellular metabolic process (GO:0044237);; Biological Process: single-organism metabolic process (GO:0044710);;	K00016|5e-27|bmy:Bm1_43730|lactate dehydrogenase.	[C]	Energy production and conversion	lactate/malate dehydrogenase, alpha/beta C-terminal domain	L-lactate dehydrogenase GN=ldh-1 OS=Caenorhabditis elegans PE=2 SV=1	PREDICTED: L-lactate dehydrogenase isoform X2 [Tribolium castaneum]
TRINITY_DN20800_c0_g1	--	--	--	--	--	--	--	--	PREDICTED: uncharacterized protein LOC103314031 [Tribolium castaneum]
TRINITY_DN3397_c0_g2	--	--	--	--	--	--	--	--	hypothetical protein TcasGA2_TC010304 [Tribolium castaneum]
TRINITY_DN14985_c0_g1	--	--	--	--	--	--	--	--	hypothetical protein TcasGA2_TC005244 [Tribolium castaneum]
TRINITY_DN14158_c0_g1	--	--	--	--	--	--	--	--	chitinase [Trichomonas vaginalis G3]
TRINITY_DN8774_c0_g1	--	--	Cellular Component: nucleus (GO:0005634);; Molecular Function: zinc ion binding (GO:0008270);; Biological Process: chromatin modification (GO:0016568);;	--	[B]	Chromatin structure and dynamics	Inhibitor of growth proteins N-terminal histone-binding;; PHD-finger	Chromodomain-helicase-DNA-binding protein 3 homolog GN=chd-3 OS=Caenorhabditis elegans PE=2 SV=2	PREDICTED: inhibitor of growth protein 1 [Tribolium castaneum]
TRINITY_DN1431_c0_g1	--	--	--	--	--	--	Tetraspanin family	--	--
TRINITY_DN15019_c0_g4	[I]	Lipid transport and metabolism	Molecular Function: catalytic activity (GO:0003824);; Biological Process: metabolic process (GO:0008152);;	--	[I]	Lipid transport and metabolism	Enoyl-CoA hydratase/isomerase family	Delta(3,5)-Delta(2,4)-dienoyl-CoA isomerase, mitochondrial (Precursor) GN=ech1 OS=Dictyostelium discoideum (Slime mold) PE=3 SV=1	PREDICTED: delta(3,5)-Delta(2,4)-dienoyl-CoA isomerase, mitochondrial-like [Tribolium castaneum]
TRINITY_DN15498_c0_g5	--	--	Molecular Function: ubiquitin-protein ligase activity (GO:0004842);; Cellular Component: nucleus (GO:0005634);; Biological Process: ubiquitin-dependent protein catabolic process (GO:0006511);; Biological Process: multicellular organismal development (GO:0007275);; Molecular Function: zinc ion binding (GO:0008270);; Biological Process: protein ubiquitination (GO:0016567);; Molecular Function: liga…	--	--	--	--	--	PREDICTED: E3 ubiquitin-protein ligase SIAH1-like [Tribolium castaneum]
TRINITY_DN27878_c0_g1	--	--	Molecular Function: JUN kinase binding (GO:0008432);; Molecular Function: kinesin binding (GO:0019894);; Biological Process: axon transport of mitochondrion (GO:0019896);; Cellular Component: axon (GO:0030424);; Biological Process: regulation of JNK cascade (GO:0046328);; Biological Process: anterograde synaptic vesicle transport (GO:0048490);; Biological Process: retrograde synaptic vesicle tran…	--	[T]	Signal transduction mechanisms	Phosphotyrosine interaction domain (PTB/PID)	JNK-interacting protein 1 GN=Aplip1 OS=Drosophila melanogaster (Fruit fly) PE=1 SV=2	PREDICTED: JNK-interacting protein 1 [Tribolium castaneum]
TRINITY_DN22969_c0_g1	[L]	Replication, recombination and repair	Molecular Function: binding (GO:0005488);;	--	[R]	General function prediction only	--	Endonuclease GN=pol OS=Drosophila melanogaster (Fruit fly) PE=3 SV=1	hypothetical protein TcasGA2_TC011272 [Tribolium castaneum]
TRINITY_DN24632_c0_g1	[G]	Carbohydrate transport and metabolism	--	--	--	--	Glycosyl hydrolases family 16;; Xyloglucan endo-transglycosylase (XET) C-terminus	--	--
TRINITY_DN1081_c0_g1	--	--	--	--	--	--	--	--	PREDICTED: uncharacterized protein LOC105262316 [Musca domestica]
TRINITY_DN20016_c0_g1	--	--	--	K11293|6e-18|rno:363849|Hira	[DK]	--	TUP1-like enhancer of split	Protein HIRA homolog GN=Hira OS=Drosophila melanogaster (Fruit fly) PE=1 SV=2	PREDICTED: protein HIRA-like [Tribolium castaneum]
TRINITY_DN2244_c0_g1	[K]	Transcription	Molecular Function: sequence-specific DNA binding transcription factor activity (GO:0003700);; Cellular Component: nucleus (GO:0005634);; Biological Process: regulation of transcription, DNA-templated (GO:0006355);; Molecular Function: sequence-specific DNA binding (GO:0043565);;	K09385|1e-61|tca:662438|Slp	[K]	Transcription	Fork head domain	Fork head domain transcription factor slp2 GN=slp2 OS=Drosophila melanogaster (Fruit fly) PE=2 SV=2	sloppy-paired [Tribolium castaneum]
TRINITY_DN20713_c0_g3	[E]	Amino acid transport and metabolism	Molecular Function: gamma-glutamyltransferase activity (GO:0003840);; Biological Process: glutathione metabolic process (GO:0006749);;	K00681|2e-56|tca:663258|similar to gamma glutamyl transpeptidase	[E]	Amino acid transport and metabolism	Gamma-glutamyltranspeptidase	--	hypothetical protein TcasGA2_TC006611 [Tribolium castaneum]
TRINITY_DN18083_c4_g2	[R]	General function prediction only	--	--	[R]	General function prediction only	Zinc-finger double domain;; C2H2-type zinc-finger domain;; C2H2-type zinc finger;; Zinc finger, C2H2 type	Zinc finger protein sens GN=sens OS=Drosophila melanogaster (Fruit fly) PE=1 SV=1	hypothetical protein BRAFLDRAFT_79800 [Branchiostoma floridae]
TRINITY_DN7915_c0_g1	--	--	--	--	--	--	Membrane-associating domain	--	PREDICTED: uncharacterized protein LOC657427 isoform X1 [Tribolium castaneum]
TRINITY_DN3735_c0_g1	--	--	Molecular Function: adenylate cyclase activity (GO:0004016);; Biological Process: cAMP biosynthetic process (GO:0006171);; Cellular Component: membrane (GO:0016020);; Biological Process: locomotor rhythm (GO:0045475);;	K08043|3e-40|tca:657568|similar to AGAP009315-PA	[C]	Energy production and conversion	--	--	PREDICTED: adenylate cyclase type 3 [Tribolium castaneum]
TRINITY_DN9134_c0_g2	--	--	--	--	--	--	--	--	PREDICTED: titin [Tribolium castaneum]
TRINITY_DN18732_c0_g1	[L]	Replication, recombination and repair	--	K06114|0.0|tca:662567|similar to spectrin	[Z]	Cytoskeleton	Spectrin repeat;; Variant SH3 domain;; SH3 domain;; Variant SH3 domain	Spectrin alpha chain GN=alpha-Spec OS=Drosophila melanogaster (Fruit fly) PE=1 SV=2	PREDICTED: spectrin alpha chain [Tribolium castaneum]
TRINITY_DN6514_c0_g1	--	--	--	K08342|1e-06|tca:661682|similar to CG4428-PA	--	--	--	--	PREDICTED: cysteine protease ATG4B [Tribolium castaneum]
TRINITY_DN15516_c1_g2	[L]	Replication, recombination and repair	--	--	--	--	--	Myosin-2 heavy chain, non muscle OS=Acanthamoeba castellanii (Amoeba) PE=3 SV=1	hypothetical protein YQE_07753, partial [Dendroctonus ponderosae]
TRINITY_DN17990_c0_g2	--	--	--	--	[R]	General function prediction only	Reverse transcriptase (RNA-dependent DNA polymerase);; Endonuclease-reverse transcriptase	Probable RNA-directed DNA polymerase from transposon BS OS=Drosophila melanogaster (Fruit fly) PE=2 SV=1	PREDICTED: RNA-directed DNA polymerase from mobile element jockey-like, partial [Saccoglossus kowalevskii]
TRINITY_DN20491_c0_g1	--	--	--	--	--	--	--	Probable serine/threonine-protein kinase DDB_G0290621 GN=DDB_G0290621 OS=Dictyostelium discoideum (Slime mold) PE=3 SV=1	PREDICTED: claspin homolog [Tribolium castaneum]
TRINITY_DN16325_c0_g11	--	--	Cellular Component: protein phosphatase type 1 complex (GO:0000164);; Molecular Function: protein phosphatase inhibitor activity (GO:0004864);; Molecular Function: protein phosphatase 1 binding (GO:0008157);; Biological Process: negative regulation of protein dephosphorylation (GO:0035308);;	K11290|2e-79|aga:AgaP_AGAP003598|AGAP003598-PA	[L]	Replication, recombination and repair	Nucleosome assembly protein (NAP)	Protein SET GN=Set OS=Drosophila melanogaster (Fruit fly) PE=1 SV=2	Protein SET [Zootermopsis nevadensis]
TRINITY_DN21599_c0_g1	--	--	--	--	[R]	General function prediction only	--	--	PREDICTED: uncharacterized protein LOC105555871, partial [Vollenhovia emeryi]
TRINITY_DN19637_c0_g1	[O]	Posttranslational modification, protein turnover, chaperones	Molecular Function: ATP binding (GO:0005524);;	--	[O]	Posttranslational modification, protein turnover, chaperones	ATPase family associated with various cellular activities (AAA);; AAA domain;; AAA domain;; AAA domain;; Magnesium chelatase, subunit ChlI;; Zonular occludens toxin (Zot);; NACHT domain	ATPase family AAA domain-containing protein 3 GN=atad-3 OS=Caenorhabditis elegans PE=3 SV=2	PREDICTED: ATPase family AAA domain-containing protein 3 [Tribolium castaneum]
TRINITY_DN10793_c1_g1	--	--	--	--	--	--	Transposase IS4	--	PREDICTED: uncharacterized protein LOC103307966 [Acyrthosiphon pisum]
TRINITY_DN18276_c0_g19	--	--	--	--	--	--	--	--	hypothetical protein TcasGA2_TC014751 [Tribolium castaneum]
TRINITY_DN5981_c0_g1	--	--	--	--	[O]	Posttranslational modification, protein turnover, chaperones	Tubulin-tyrosine ligase family	Probable alpha-tubulin polyglutamylase Ttll1 GN=Ttll1 OS=Tetrahymena thermophila (strain SB210) PE=3 SV=1	PREDICTED: probable tubulin polyglutamylase TTLL2 [Tribolium castaneum]
TRINITY_DN20963_c0_g7	--	--	Molecular Function: protein-glutamine gamma-glutamyltransferase activity (GO:0003810);; Molecular Function: receptor binding (GO:0005102);; Molecular Function: collagen binding (GO:0005518);; Cellular Component: extracellular space (GO:0005615);; Cellular Component: endosome (GO:0005768);; Biological Process: maternal specification of dorsal/ventral axis, oocyte, soma encoded (GO:0007313);; Biolo…	--	--	--	--	Annulin OS=Schistocerca americana (American grasshopper) PE=2 SV=1	hypothetical protein YQE_06265, partial [Dendroctonus ponderosae]
TRINITY_DN19570_c0_g11	--	--	Cellular Component: nucleus (GO:0005634);; Biological Process: regulation of transcription, DNA-templated (GO:0006355);; Molecular Function: sequence-specific DNA binding (GO:0043565);;	--	--	--	--	--	PREDICTED: outer dense fiber protein 3 isoform X4 [Tribolium castaneum]
TRINITY_DN21146_c0_g7	[R]	General function prediction only	--	--	[A]	RNA processing and modification	Suppressor of forked protein (Suf)	--	hypothetical protein TcasGA2_TC014136 [Tribolium castaneum]
TRINITY_DN21049_c0_g2	--	--	--	--	[T]	Signal transduction mechanisms	Down syndrome cell adhesion molecule C terminal	--	Down syndrome cell adhesion molecule precursor [Tribolium castaneum]
TRINITY_DN17391_c0_g2	--	--	--	K00222|7e-28|tad:TRIADDRAFT_32223|hypothetical protein	[IT]	--	Ergosterol biosynthesis ERG4/ERG24 family	Delta(14)-sterol reductase GN=erg24 OS=Dictyostelium discoideum (Slime mold) PE=3 SV=1	PREDICTED: delta(14)-sterol reductase-like [Tribolium castaneum]
TRINITY_DN16976_c0_g4	--	--	--	--	[T]	Signal transduction mechanisms	--	--	PREDICTED: transmembrane protein 184C [Tribolium castaneum]
TRINITY_DN28970_c0_g1	--	--	--	--	--	--	--	--	hypothetical protein HELRODRAFT_192979 [Helobdella robusta]
TRINITY_DN3552_c0_g1	--	--	--	--	--	--	--	--	transposase [Ceratitis rosa]
TRINITY_DN6188_c0_g1	--	--	--	--	--	--	--	G8 domain-containing protein DDB_G0286311 (Precursor) GN=DDB_G0286311 OS=Dictyostelium discoideum (Slime mold) PE=3 SV=1	PREDICTED: uncharacterized protein LOC663563 isoform X5 [Tribolium castaneum]
TRINITY_DN5318_c0_g1	--	--	--	--	--	--	GIY-YIG catalytic domain	--	PREDICTED: uncharacterized protein LOC105566822 [Vollenhovia emeryi]
TRINITY_DN16546_c0_g1	--	--	--	--	[B]	Chromatin structure and dynamics	MYND finger	--	hypothetical protein L798_11281 [Zootermopsis nevadensis]
TRINITY_DN20184_c0_g5	[G]	Carbohydrate transport and metabolism	Biological Process: carbohydrate metabolic process (GO:0005975);; Molecular Function: isomerase activity (GO:0016853);;	K01785|3e-44|tca:659272|similar to CG10467-PA	[G]	Carbohydrate transport and metabolism	Aldose 1-epimerase	--	PREDICTED: aldose 1-epimerase-like isoform X2 [Tribolium castaneum]
TRINITY_DN11149_c0_g1	--	--	--	--	--	--	PBP/GOBP family	--	--
TRINITY_DN19011_c0_g7	--	--	Molecular Function: serine-type peptidase activity (GO:0008236);;	--	[E]	Amino acid transport and metabolism	Trypsin	Trypsin eta (Precursor) GN=etaTry OS=Drosophila melanogaster (Fruit fly) PE=2 SV=2	PREDICTED: trypsin zeta [Musca domestica]
TRINITY_DN17988_c0_g1	--	--	--	--	[S]	Function unknown	Protein of unknown function DUF89	--	hypothetical protein TcasGA2_TC002644 [Tribolium castaneum]
TRINITY_DN17148_c0_g1	--	--	Biological Process: formation of translation preinitiation complex (GO:0001731);; Molecular Function: translation initiation factor activity (GO:0003743);; Molecular Function: ARF guanyl-nucleotide exchange factor activity (GO:0005086);; Cellular Component: eukaryotic translation initiation factor 3 complex (GO:0005852);; Biological Process: regulation of translational initiation (GO:0006446);; C…	K03251|0.0|tca:657510|Eif-3p66	[J]	Translation, ribosomal structure and biogenesis	Eukaryotic translation initiation factor 3 subunit 7 (eIF-3)	Eukaryotic translation initiation factor 3 subunit D {ECO:0000255|HAMAP-Rule:MF_03003} OS=Anopheles gambiae (African malaria mosquito) PE=3 SV=3	eukaryotic initiation factor 3 p66 subunit [Tribolium castaneum]
TRINITY_DN12417_c0_g2	--	--	Cellular Component: integral component of membrane (GO:0016021);; Cellular Component: SUN-KASH complex (GO:0034993);; Molecular Function: actin filament binding (GO:0051015);; Biological Process: cytoskeletal anchoring at nuclear membrane (GO:0090286);;	--	--	--	--	--	muscle-specific protein 300 [Tribolium castaneum]
TRINITY_DN30_c0_g1	--	--	--	K14408|4e-07|tca:661644|similar to Suppressor of forked protein	--	--	--	--	hypothetical protein TcasGA2_TC015727 [Tribolium castaneum]
TRINITY_DN20699_c3_g2	--	--	--	--	--	--	--	--	hypothetical protein TcasGA2_TC006590 [Tribolium castaneum]
TRINITY_DN19930_c0_g2	--	--	--	--	--	--	CD36 family	--	PREDICTED: protein croquemort-like [Bombus impatiens]
TRINITY_DN18821_c1_g2	--	--	--	--	--	--	--	--	PREDICTED: uncharacterized protein LOC105556572, partial [Vollenhovia emeryi]
TRINITY_DN4456_c0_g1	[P]	Inorganic ion transport and metabolism	Cellular Component: voltage-gated sodium channel complex (GO:0001518);; Molecular Function: voltage-gated sodium channel activity (GO:0005248);; Biological Process: regulation of ion transmembrane transport (GO:0034765);; Biological Process: sodium ion transmembrane transport (GO:0035725);;	--	[PT]	--	Ion transport protein	Sodium channel protein 60E OS=Drosophila melanogaster (Fruit fly) PE=2 SV=5	hypothetical protein TcasGA2_TC008776 [Tribolium castaneum]
TRINITY_DN21081_c0_g4	--	--	--	--	--	--	--	--	PREDICTED: putative leucine-rich repeat-containing protein DDB_G0290503 [Tribolium castaneum]
TRINITY_DN17036_c0_g1	[GEPR]	--	Molecular Function: transporter activity (GO:0005215);; Cellular Component: plasma membrane (GO:0005886);; Cellular Component: integral component of membrane (GO:0016021);; Biological Process: transmembrane transport (GO:0055085);;	--	[U]	Intracellular trafficking, secretion, and vesicular transport	Major Facilitator Superfamily	Vesicular acetylcholine transporter unc-17 GN=unc-17 OS=Caenorhabditis elegans PE=1 SV=1	uncharacterized MFS-type transporter [Tribolium castaneum]
TRINITY_DN12895_c0_g1	--	--	--	--	[T]	Signal transduction mechanisms	Vacuolar protein sorting 55	Vacuolar protein sorting-associated protein 55 homolog GN=C30B5.2 OS=Caenorhabditis elegans PE=3 SV=3	PREDICTED: leptin receptor gene-related protein [Tribolium castaneum]
TRINITY_DN26796_c0_g1	--	--	Molecular Function: DNA binding (GO:0003677);; Cellular Component: nucleus (GO:0005634);; Biological Process: regulation of transcription, DNA-templated (GO:0006355);; Molecular Function: protein dimerization activity (GO:0046983);;	K09091|3e-61|tca:656543|similar to AGAP007450-PA	[K]	Transcription	Hairy Orange	Hairy/enhancer-of-split related with YRPW motif protein GN=Hey OS=Drosophila melanogaster (Fruit fly) PE=2 SV=1	hypothetical protein YQE_09192, partial [Dendroctonus ponderosae]
TRINITY_DN15221_c0_g1	--	--	--	--	--	--	Alcohol dehydrogenase transcription factor Myb/SANT-like;; BESS motif	--	PREDICTED: uncharacterized protein LOC103310231 [Acyrthosiphon pisum]
TRINITY_DN11879_c0_g1	--	--	--	--	--	--	Domain of unknown function (DUF4528)	--	hypothetical protein L798_15262 [Zootermopsis nevadensis]
TRINITY_DN14183_c0_g1	--	--	--	--	--	--	--	--	PREDICTED: uncharacterized protein LOC660215 [Tribolium castaneum]
TRINITY_DN9737_c0_g2	--	--	Biological Process: mRNA splicing, via spliceosome (GO:0000398);; Cellular Component: viral nucleocapsid (GO:0019013);; Cellular Component: U4/U6 x U5 tri-snRNP complex (GO:0046540);;	K12843|0.0|tca:657320|similar to CG7757-PA, isoform A	[A]	RNA processing and modification	pre-mRNA processing factor 3 (PRP3);; Protein of unknown function (DUF1115);; PWI domain	--	PREDICTED: U4/U6 small nuclear ribonucleoprotein Prp3 [Tribolium castaneum]
TRINITY_DN17206_c0_g4	--	--	--	K10736|3e-53|nvi:100121444|NV13820	[D]	Cell cycle control, cell division, chromosome partitioning	Mcm10 replication factor	Protein MCM10 homolog GN=Mcm10 OS=Drosophila melanogaster (Fruit fly) PE=1 SV=2	PREDICTED: protein MCM10 homolog [Tribolium castaneum]
TRINITY_DN13792_c0_g2	--	--	--	--	[GO]	--	--	Uncharacterized protein DDB_G0271670 (Precursor) GN=DDB_G0271670 OS=Dictyostelium discoideum (Slime mold) PE=3 SV=1	hypothetical protein TGMAS_314760, partial [Toxoplasma gondii MAS]
TRINITY_DN1198_c0_g1	--	--	Cellular Component: membrane (GO:0016020);; Molecular Function: neurexin family protein binding (GO:0042043);;	K07378|9e-59|tca:659852|NLG-3	[R]	General function prediction only	Carboxylesterase family	Acetylcholinesterase (Precursor) GN=Ace OS=Anopheles gambiae (African malaria mosquito) PE=3 SV=3	hypothetical protein D910_04141, partial [Dendroctonus ponderosae]
TRINITY_DN18491_c0_g2	[O]	Posttranslational modification, protein turnover, chaperones	Molecular Function: ATP binding (GO:0005524);; Cellular Component: cytoplasm (GO:0005737);; Biological Process: protein folding (GO:0006457);; Molecular Function: unfolded protein binding (GO:0051082);;	K09494|3e-71|tca:659228|similar to AGAP009694-PA	[O]	Posttranslational modification, protein turnover, chaperones	TCP-1/cpn60 chaperonin family	T-complex protein 1 subunit beta GN=cct2 OS=Dictyostelium discoideum (Slime mold) PE=1 SV=1	PREDICTED: T-complex protein 1 subunit beta [Tribolium castaneum]
TRINITY_DN19192_c0_g1	--	--	--	--	[TO]	--	Nicastrin;; Peptidase family M28	Nicastrin (Precursor) GN=nct OS=Drosophila melanogaster (Fruit fly) PE=1 SV=3	PREDICTED: nicastrin [Tribolium castaneum]
TRINITY_DN16314_c0_g3	[LKJ]	--	Molecular Function: nucleic acid binding (GO:0003676);; Molecular Function: helicase activity (GO:0004386);; Molecular Function: ATP binding (GO:0005524);; Biological Process: metabolic process (GO:0008152);;	K11594|1e-76|tca:656268|PL10, bel, belle	[A]	RNA processing and modification	Helicase conserved C-terminal domain	ATP-dependent RNA helicase bel OS=Drosophila melanogaster (Fruit fly) PE=1 SV=1	ATP-dependent RNA helicase belle [Tribolium castaneum]
TRINITY_DN12629_c0_g1	--	--	--	--	--	--	--	--	PREDICTED: uncharacterized protein LOC103313425 [Tribolium castaneum]
TRINITY_DN3545_c0_g1	--	--	--	K08471|2e-07|dsi:Dsim_GD19619|GD19619 gene product from transcript GD19619-RA	--	--	--	Odorant receptor coreceptor GN=Orco OS=Anopheles gambiae (African malaria mosquito) PE=1 SV=3	odorant receptor Or83b [Holotrichia parallela]
TRINITY_DN16009_c1_g1	[R]	General function prediction only	--	K06980|9e-84|tca:100141626|similar to GA20785-PA	[K]	Transcription	RNA recognition motif. (a.k.a. RRM, RBD, or RNP domain);; RNA recognition motif (a.k.a. RRM, RBD, or RNP domain);; RNA recognition motif. (a.k.a. RRM, RBD, or RNP domain);; Nup53/35/40-type RNA recognition motif;; Aminomethyltransferase folate-binding domain;; Glycine cleavage T-protein C-terminal barrel domain;; Cysteine-rich domain	Putative transferase caf17 homolog, mitochondrial (Precursor) GN=caf17 OS=Dictyostelium discoideum (Slime mold) PE=3 SV=1	unknown [Dendroctonus ponderosae]
TRINITY_DN15154_c0_g1	[RTKL]	--	Molecular Function: non-membrane spanning protein tyrosine kinase activity (GO:0004715);; Molecular Function: ATP binding (GO:0005524);; Biological Process: peptidyl-tyrosine phosphorylation (GO:0018108);;	K08892|0.0|tca:657585|similar to CG7873-PA, isoform A	[T]	Signal transduction mechanisms	Protein tyrosine kinase;; Protein kinase domain;; SH2 domain;; SH3 domain;; Variant SH3 domain;; Variant SH3 domain	Tyrosine-protein kinase Src42A GN=Src42A OS=Drosophila melanogaster (Fruit fly) PE=2 SV=1	PREDICTED: tyrosine-protein kinase Src42A isoform X2 [Tribolium castaneum]
TRINITY_DN20870_c0_g9	--	--	Molecular Function: chromatin binding (GO:0003682);; Cellular Component: nucleus (GO:0005634);;	K11757|1e-147|tca:656663|similar to polybromo-1	[BK]	--	HMG (high mobility group) box;; HMG-box domain	High mobility group protein Z GN=HmgZ OS=Drosophila melanogaster (Fruit fly) PE=1 SV=1	hypothetical protein TcasGA2_TC000618 [Tribolium castaneum]
TRINITY_DN29132_c0_g1	[S]	Function unknown	Biological Process: cellular process (GO:0009987);; Molecular Function: transferase activity (GO:0016740);;	--	[R]	General function prediction only	Leucine rich repeat;; Leucine Rich repeats (2 copies);; Leucine Rich Repeat;; Leucine rich repeats (6 copies);; Leucine-rich repeat;; Leucine rich repeat	Connectin (Precursor) GN=Con OS=Drosophila melanogaster (Fruit fly) PE=2 SV=2	PREDICTED: leucine-rich repeats and immunoglobulin-like domains protein 1 isoform X4 [Acyrthosiphon pisum]
TRINITY_DN26191_c0_g1	--	--	--	--	--	--	--	--	PREDICTED: uncharacterized protein LOC103313086 [Tribolium castaneum]
TRINITY_DN4778_c0_g1	--	--	--	--	--	--	--	--	conserved hypothetical protein [Pediculus humanus corporis]
TRINITY_DN20894_c0_g4	[LKJ]	--	Molecular Function: organic cyclic compound binding (GO:0097159);; Molecular Function: heterocyclic compound binding (GO:1901363);;	--	[A]	RNA processing and modification	--	Probable ATP-dependent RNA helicase CG8611 GN=CG8611 OS=Drosophila melanogaster (Fruit fly) PE=1 SV=1	hypothetical protein TcasGA2_TC016196 [Tribolium castaneum]
TRINITY_DN10147_c0_g1	--	--	--	--	[R]	General function prediction only	Zinc finger, C2H2 type	Longitudinals lacking protein, isoforms A/B/D/L OS=Drosophila melanogaster (Fruit fly) PE=1 SV=1	longitudinals lacking isoform 6 [Tribolium castaneum]
TRINITY_DN15829_c0_g3	--	--	--	--	[K]	Transcription	Lens epithelium-derived growth factor (LEDGF)	--	PREDICTED: uncharacterized protein LOC654941 isoform X3 [Tribolium castaneum]
TRINITY_DN24300_c0_g1	[E]	Amino acid transport and metabolism	--	K11140|6e-19|aag:AaeL_AAEL012217|protease m1 zinc metalloprotease	[EO]	--	--	Aminopeptidase N (Precursor) GN=APN2 OS=Manduca sexta (Tobacco hawkmoth) PE=1 SV=2	AAEL012217-PA [Aedes aegypti]
TRINITY_DN20557_c0_g2	[O]	Posttranslational modification, protein turnover, chaperones	Molecular Function: ATP binding (GO:0005524);; Molecular Function: oxidoreductase activity (GO:0016491);; Biological Process: oxidation-reduction process (GO:0055114);;	K03695|9e-57|tca:662764|similar to Caseinolytic peptidase B protein homolog (Suppressor of potassium transport defect 3)	[O]	Posttranslational modification, protein turnover, chaperones	C-terminal, D2-small domain, of ClpB protein	--	PREDICTED: caseinolytic peptidase B protein homolog [Tribolium castaneum]
TRINITY_DN18859_c0_g11	[R]	General function prediction only	Biological Process: transcription, DNA-templated (GO:0006351);; Molecular Function: oxidoreductase activity (GO:0016491);; Biological Process: oxidation-reduction process (GO:0055114);;	--	[R]	General function prediction only	Aldo/keto reductase family	Aldose reductase A GN=alrA OS=Dictyostelium discoideum (Slime mold) PE=2 SV=1	PREDICTED: prostaglandin F synthase-like [Tribolium castaneum]
TRINITY_DN11700_c0_g1	[P]	Inorganic ion transport and metabolism	Molecular Function: cation transmembrane transporter activity (GO:0008324);;	--	[P]	Inorganic ion transport and metabolism	Divalent cation transporter	--	PREDICTED: solute carrier family 41 member 1 [Tribolium castaneum]
TRINITY_DN20099_c0_g1	[R]	General function prediction only	Cellular Component: nucleus (GO:0005634);; Biological Process: mRNA processing (GO:0006397);; Molecular Function: transferase activity (GO:0016740);;	K12869|0.0|tca:661183|similar to CG3193-PA	[D]	Cell cycle control, cell division, chromosome partitioning	HAT (Half-A-TPR) repeat;; Tetratricopeptide repeat;; Tetratricopeptide repeat;; Tetratricopeptide repeat	Protein crooked neck GN=crn OS=Drosophila melanogaster (Fruit fly) PE=2 SV=2	PREDICTED: protein crooked neck [Tribolium castaneum]
TRINITY_DN21349_c0_g5	--	--	--	--	[R]	General function prediction only	Reverse transcriptase (RNA-dependent DNA polymerase)	Endonuclease GN=pol OS=Drosophila melanogaster (Fruit fly) PE=3 SV=1	reverse transcriptase [Anopheles gambiae]
TRINITY_DN11837_c0_g2	--	--	--	--	--	--	--	--	PREDICTED: uncharacterized protein LOC103314106 [Tribolium castaneum]
TRINITY_DN11883_c0_g1	--	--	--	K08471|2e-14|tca:100141534|similar to gustatory receptor candidate 58	--	--	7tm Chemosensory receptor	Putative gustatory receptor 28b GN=Gr28b OS=Drosophila melanogaster (Fruit fly) PE=1 SV=2	gustatory receptor 109 [Tribolium castaneum]
TRINITY_DN5617_c0_g1	--	--	--	--	--	--	--	--	PREDICTED: uncharacterized protein LOC101239031 [Hydra vulgaris]
TRINITY_DN27487_c0_g1	--	--	--	K02838|9e-13|ame:411482|similar to CG4447-PA	--	--	--	--	PREDICTED: uncharacterized protein LOC105255869 [Camponotus floridanus]
TRINITY_DN15236_c0_g1	--	--	Cellular Component: cytoskeleton (GO:0005856);; Biological Process: signal transduction (GO:0007165);;	--	--	--	RhoGAP domain;; MyTH4 domain	Mental retardation GTPase activating protein homolog 2 GN=mgp2 OS=Dictyostelium discoideum (Slime mold) PE=3 SV=1	PREDICTED: rho GTPase-activating protein 39 [Tribolium castaneum]
TRINITY_DN18750_c0_g4	--	--	--	--	[S]	Function unknown	PDZ domain (Also known as DHR or GLGF)	Segment polarity protein dishevelled GN=dsh OS=Drosophila melanogaster (Fruit fly) PE=1 SV=2	PREDICTED: tyrosine-protein phosphatase non-receptor type 13-like isoform X3 [Tribolium castaneum]
TRINITY_DN22518_c0_g1	--	--	--	--	--	--	--	--	PREDICTED: uncharacterized protein LOC101735858 [Bombyx mori]
TRINITY_DN13721_c0_g1	--	--	Molecular Function: zinc ion binding (GO:0008270);;	K10144|1e-168|tca:662913|similar to vitellogenin, putative	[R]	General function prediction only	Zinc-ribbon;; CHY zinc finger;; Ring finger domain;; Zinc finger, C3HC4 type (RING finger)	--	PREDICTED: RING finger and CHY zinc finger domain-containing protein 1 [Tribolium castaneum]
TRINITY_DN21371_c0_g1	--	--	--	--	[A]	RNA processing and modification	--	Protein winged eye GN=wge OS=Drosophila melanogaster (Fruit fly) PE=1 SV=1	hypothetical protein TcasGA2_TC002191 [Tribolium castaneum]
TRINITY_DN16997_c0_g1	--	--	Molecular Function: nucleic acid binding (GO:0003676);; Molecular Function: zinc ion binding (GO:0008270);;	K12848|2e-76|tca:656305|similar to CG11586-PA	[R]	General function prediction only	Zinc-finger double-stranded RNA-binding;; Zinc-finger of C2H2 type;; U1 zinc finger	Putative zinc finger protein ZK686.4 GN=ZK686.4 OS=Caenorhabditis elegans PE=4 SV=1	hypothetical protein YQE_11483, partial [Dendroctonus ponderosae]
TRINITY_DN20945_c0_g9	--	--	--	K05635|1e-40|tca:657051|similar to CG3322-PA	[W]	Extracellular structures	--	Laminin subunit gamma-1 (Precursor) GN=LanB2 OS=Drosophila melanogaster (Fruit fly) PE=2 SV=2	PREDICTED: laminin subunit gamma-1 isoform X2 [Tribolium castaneum]
TRINITY_DN13927_c0_g2	--	--	--	--	[R]	General function prediction only	--	--	PREDICTED: RNA-directed DNA polymerase from mobile element jockey-like [Plutella xylostella]
TRINITY_DN15227_c1_g4	--	--	--	--	[A]	RNA processing and modification	Complex1_LYR-like;; Complex 1 protein (LYR family)	Protein bcn92 GN=bcn92 OS=Drosophila subobscura (Fruit fly) PE=3 SV=1	AAEL005928-PA [Aedes aegypti]
TRINITY_DN9792_c0_g1	--	--	Molecular Function: nucleic acid binding (GO:0003676);; Molecular Function: helicase activity (GO:0004386);; Molecular Function: ATP binding (GO:0005524);; Biological Process: metabolic process (GO:0008152);; Molecular Function: metal ion binding (GO:0046872);;	--	--	--	--	--	PREDICTED: uncharacterized protein LOC103313501 [Tribolium castaneum]
TRINITY_DN19610_c0_g5	--	--	--	--	--	--	--	--	PREDICTED: retinol dehydrogenase 14-like [Tribolium castaneum]
TRINITY_DN5698_c0_g2	--	--	--	--	--	--	Domain of unknown function (DUF4371)	--	PREDICTED: uncharacterized protein LOC105314509 [Amphimedon queenslandica]
TRINITY_DN2091_c0_g1	--	--	--	--	--	--	Protein family FAM219A	--	PREDICTED: uncharacterized protein LOC660940 [Tribolium castaneum]
TRINITY_DN17160_c0_g1	[R]	General function prediction only	Molecular Function: GTP binding (GO:0005525);; Cellular Component: intracellular (GO:0005622);; Biological Process: small GTPase mediated signal transduction (GO:0007264);; Biological Process: protein transport (GO:0015031);; Cellular Component: membrane (GO:0016020);;	K07928|1e-118|tca:658373|similar to CG1900-PA, isoform A	[TU]	--	Ras family;; Miro-like protein	Ras-related protein Rab-8A GN=rab8A OS=Dictyostelium discoideum (Slime mold) PE=3 SV=1	PREDICTED: ras-related protein Rab-40B [Tribolium castaneum]
TRINITY_DN21867_c0_g1	--	--	Biological Process: ion transport (GO:0006811);;	--	[PT]	--	Amiloride-sensitive sodium channel	Pickpocket protein 28 {ECO:0000303|PubMed:12571352} GN=ppk28 OS=Drosophila melanogaster (Fruit fly) PE=1 SV=2	PREDICTED: pickpocket protein 28-like [Tribolium castaneum]
TRINITY_DN25918_c0_g1	--	--	--	--	[H]	Coenzyme transport and metabolism	CUB domain	Probable cubilin (Precursor) GN=ZC116.3 OS=Caenorhabditis elegans PE=1 SV=4	hypothetical protein TcasGA2_TC000187 [Tribolium castaneum]
TRINITY_DN20844_c0_g2	--	--	Molecular Function: serine-type endopeptidase activity (GO:0004252);; Biological Process: proteolysis (GO:0006508);;	K08653|0.0|tca:100142346|similar to membrane-bound transcription factor protease, site 1	[O]	Posttranslational modification, protein turnover, chaperones	--	--	PREDICTED: membrane-bound transcription factor site-1 protease isoform X1 [Tribolium castaneum]
TRINITY_DN20443_c0_g4	[O]	Posttranslational modification, protein turnover, chaperones	Molecular Function: metallopeptidase activity (GO:0008237);;	--	[E]	Amino acid transport and metabolism	Peptidase family M13	Neprilysin-11 GN=nep-11 OS=Caenorhabditis elegans PE=1 SV=2	PREDICTED: neprilysin-2 isoform X3 [Tribolium castaneum]
TRINITY_DN13976_c0_g1	--	--	--	K14322|7e-31|cqu:CpipJ_CPIJ013982|hypothetical protein	[J]	Translation, ribosomal structure and biogenesis	MIF4G domain	--	PREDICTED: polyadenylate-binding protein-interacting protein 1 [Tribolium castaneum]
TRINITY_DN14908_c0_g1	--	--	--	--	--	--	--	--	PREDICTED: tubulin glycylase 3A-like isoform X2 [Tribolium castaneum]
TRINITY_DN13082_c0_g2	[TZDR]	--	Molecular Function: binding (GO:0005488);; Molecular Function: oxidoreductase activity (GO:0016491);;	K13411|0.0|tca:660520|similar to CG3131-PA	[PQ]	--	Animal haem peroxidase;; EF-hand domain pair;; EF hand;; EF-hand domain pair;; EF-hand domain	Dual oxidase GN=Duox OS=Drosophila melanogaster (Fruit fly) PE=1 SV=2	PREDICTED: dual oxidase 1-like [Tribolium castaneum]
TRINITY_DN25358_c0_g1	--	--	Cellular Component: integral component of membrane (GO:0016021);;	--	--	--	--	--	PREDICTED: leukocyte surface antigen CD53-like [Tribolium castaneum]
TRINITY_DN14346_c0_g1	--	--	Molecular Function: DNA binding (GO:0003677);; Molecular Function: sequence-specific DNA binding transcription factor activity (GO:0003700);; Cellular Component: nucleus (GO:0005634);; Biological Process: regulation of transcription, DNA-templated (GO:0006355);; Biological Process: imaginal disc development (GO:0007444);; Molecular Function: zinc ion binding (GO:0008270);; Biological Process: com…	--	[R]	General function prediction only	--	LIM/homeobox protein Awh OS=Drosophila melanogaster (Fruit fly) PE=1 SV=1	PREDICTED: LIM/homeobox protein Awh isoform X2 [Tribolium castaneum]
TRINITY_DN23586_c0_g1	--	--	Molecular Function: microtubule motor activity (GO:0003777);; Molecular Function: ATP binding (GO:0005524);; Biological Process: microtubule-based movement (GO:0007018);; Biological Process: metabolic process (GO:0008152);; Molecular Function: ATPase activity (GO:0016887);; Cellular Component: dynein complex (GO:0030286);;	--	[Z]	Cytoskeleton	Dynein heavy chain, N-terminal region 1	--	PREDICTED: dynein heavy chain 8, axonemal [Tribolium castaneum]
TRINITY_DN15186_c1_g3	[DKL]	--	--	--	[D]	Cell cycle control, cell division, chromosome partitioning	Cyclin, N-terminal domain	Cyclin-T GN=CycT OS=Drosophila melanogaster (Fruit fly) PE=1 SV=2	PREDICTED: cyclin-T [Tribolium castaneum]
TRINITY_DN21251_c0_g2	[V]	Defense mechanisms	Molecular Function: nucleotide binding (GO:0000166);; Biological Process: transport (GO:0006810);; Molecular Function: ATPase activity (GO:0016887);;	--	[Q]	Secondary metabolites biosynthesis, transport and catabolism	--	ABC transporter C family member 5 GN=abcC5 OS=Dictyostelium discoideum (Slime mold) PE=3 SV=1	multidrug resistance-associated protein [Chrysomela lapponica]
TRINITY_DN4441_c0_g1	--	--	Biological Process: intracellular protein transport (GO:0006886);;	--	[U]	Intracellular trafficking, secretion, and vesicular transport	Soluble NSF attachment protein, SNAP;; Tetratricopeptide repeat;; Aromatic-di-Alanine (AdAR) repeat;; Tetratricopeptide repeat;; Tetratricopeptide repeat;; Tetratricopeptide repeat;; TPR repeat	Soluble NSF attachment protein GN=Snap OS=Drosophila melanogaster (Fruit fly) PE=1 SV=1	PREDICTED: soluble NSF attachment protein [Tribolium castaneum]
TRINITY_DN14665_c0_g1	--	--	--	--	--	--	--	--	hypothetical protein D910_06940 [Dendroctonus ponderosae]
TRINITY_DN13615_c0_g2	[G]	Carbohydrate transport and metabolism	--	--	[G]	Carbohydrate transport and metabolism	Major intrinsic protein	Aquaporin AQPcic GN=AQP OS=Cicadella viridis (Green leafhopper) PE=1 SV=1	hypothetical protein TcasGA2_TC014278 [Tribolium castaneum]
TRINITY_DN19886_c0_g3	--	--	Biological Process: cellular process (GO:0009987);; Cellular Component: precatalytic spliceosome (GO:0071011);;	--	[E]	Amino acid transport and metabolism	C-terminus of AA_permease	Serine/threonine-protein kinase pakG {ECO:0000250|UniProtKB:Q869N2} OS=Dictyostelium discoideum (Slime mold) PE=3 SV=1	PREDICTED: high affinity cationic amino acid transporter 1-like isoform X1 [Tribolium castaneum]
TRINITY_DN20853_c0_g3	--	--	Molecular Function: alkaline phosphatase activity (GO:0004035);; Biological Process: dephosphorylation (GO:0016311);;	K01077|2e-20|tca:660063|similar to CG1809-PA	[P]	Inorganic ion transport and metabolism	Alkaline phosphatase	Membrane-bound alkaline phosphatase (Precursor) GN=Alp-m OS=Bombyx mori (Silk moth) PE=1 SV=4	PREDICTED: membrane-bound alkaline phosphatase [Tribolium castaneum]
TRINITY_DN20285_c0_g8	[S]	Function unknown	--	--	[R]	General function prediction only	Leucine rich repeat;; Leucine Rich repeats (2 copies);; Leucine Rich Repeat	MAP kinase phosphatase with leucine-rich repeats protein 1 GN=mpl1 OS=Dictyostelium discoideum (Slime mold) PE=2 SV=1	PREDICTED: leucine-rich repeat-containing protein 70-like [Tribolium castaneum]
TRINITY_DN16613_c0_g1	--	--	Biological Process: metabolic process (GO:0008152);; Molecular Function: galactosylgalactosylxylosylprotein 3-beta-glucuronosyltransferase activity (GO:0015018);; Cellular Component: membrane (GO:0016020);;	K10158|2e-77|tca:663511|similar to SQuashed Vulva family member (sqv-8)	[O]	Posttranslational modification, protein turnover, chaperones	Glycosyltransferase family 43;; Glycosyltransferase family 43	Galactosylgalactosylxylosylprotein 3-beta-glucuronosyltransferase I GN=GlcAT-I OS=Drosophila melanogaster (Fruit fly) PE=2 SV=2	PREDICTED: galactosylgalactosylxylosylprotein 3-beta-glucuronosyltransferase I [Tribolium castaneum]
TRINITY_DN14788_c0_g1	--	--	--	--	--	--	--	rRNA methyltransferase 2, mitochondrial {ECO:0000250|UniProtKB:P53123} (Precursor) GN=fsjB OS=Dictyostelium discoideum (Slime mold) PE=3 SV=1	PREDICTED: uncharacterized protein LOC103314045 [Tribolium castaneum]
TRINITY_DN18535_c0_g1	[GEPR]	--	Cellular Component: integral component of membrane (GO:0016021);; Biological Process: transmembrane transport (GO:0055085);;	K14613|0.0|tca:658211|similar to CG15890-PA	[R]	General function prediction only	Major Facilitator Superfamily	--	PREDICTED: proton-coupled folate transporter [Tribolium castaneum]
TRINITY_DN18907_c0_g1	[C]	Energy production and conversion	Cellular Component: vacuolar proton-transporting V-type ATPase, V1 domain (GO:0000221);; Molecular Function: ATP binding (GO:0005524);; Cellular Component: early endosome (GO:0005769);; Cellular Component: cytosol (GO:0005829);; Cellular Component: brush border (GO:0005903);; Biological Process: vacuolar acidification (GO:0007035);; Biological Process: ATP hydrolysis coupled proton transport (GO:…	K02147|0.0|tca:656208|similar to CG17369-PB, isoform B	[C]	Energy production and conversion	ATP synthase alpha/beta family, nucleotide-binding domain;; ATP synthase alpha/beta chain, C terminal domain	V-type proton ATPase subunit B GN=VHA55 OS=Manduca sexta (Tobacco hawkmoth) PE=2 SV=1	PREDICTED: V-type proton ATPase subunit B [Tribolium castaneum]
TRINITY_DN15467_c0_g2	[O]	Posttranslational modification, protein turnover, chaperones	Cellular Component: integral component of membrane (GO:0016021);;	--	[U]	Intracellular trafficking, secretion, and vesicular transport	Tim17/Tim22/Tim23/Pmp24 family	Probable mitochondrial import inner membrane translocase subunit Tim17 1 GN=Tim17b1 OS=Drosophila melanogaster (Fruit fly) PE=2 SV=2	unknown [Dendroctonus ponderosae]
TRINITY_DN13722_c0_g2	--	--	--	--	[R]	General function prediction only	Reverse transcriptase (RNA-dependent DNA polymerase)	Probable RNA-directed DNA polymerase from transposon X-element GN=X-element\ORF2 OS=Drosophila melanogaster (Fruit fly) PE=3 SV=1	hypothetical protein TcasGA2_TC005145 [Tribolium castaneum]
TRINITY_DN27199_c0_g1	--	--	--	--	[R]	General function prediction only	Reverse transcriptase (RNA-dependent DNA polymerase)	Endonuclease (Fragment) OS=Nasonia vitripennis (Parasitic wasp) PE=3 SV=1	PREDICTED: uncharacterized protein LOC100904700 [Metaseiulus occidentalis]
TRINITY_DN20111_c0_g2	--	--	--	K10862|1e-53|aga:AgaP_AGAP010577|AGAP010577-PA	[L]	Replication, recombination and repair	Tyrosyl-DNA phosphodiesterase;; Zinc-finger (CX5CX6HX5H) motif	Probable tyrosyl-DNA phosphodiesterase GN=gkt OS=Drosophila melanogaster (Fruit fly) PE=2 SV=1	PREDICTED: probable tyrosyl-DNA phosphodiesterase isoform X1 [Tribolium castaneum]
TRINITY_DN20611_c5_g2	[R]	General function prediction only	Biological Process: signal transduction (GO:0007165);;	--	[M]	Cell wall/membrane/envelope biogenesis	Ankyrin repeat;; Ankyrin repeats (3 copies);; Ankyrin repeats (many copies);; Ankyrin repeat;; Ankyrin repeats (many copies);; ZU5 domain;; Death domain	Tankyrase OS=Drosophila melanogaster (Fruit fly) PE=1 SV=1	hypothetical protein TcasGA2_TC003843 [Tribolium castaneum]
TRINITY_DN19719_c0_g1	[G]	Carbohydrate transport and metabolism	Molecular Function: hydrolase activity (GO:0016787);;	K01101|2e-78|tca:663527|similar to CG5567-PA	[P]	Inorganic ion transport and metabolism	Haloacid dehalogenase-like hydrolase;; HAD-hyrolase-like;; Haloacid dehalogenase-like hydrolase;; 3-oxo-5-alpha-steroid 4-dehydrogenase	Polyprenol reductase GN=CG7840 OS=Drosophila melanogaster (Fruit fly) PE=1 SV=1	Phosphoglycolate phosphatase [Zootermopsis nevadensis]
TRINITY_DN3417_c0_g1	[J]	Translation, ribosomal structure and biogenesis	Molecular Function: RNA binding (GO:0003723);; Molecular Function: structural constituent of ribosome (GO:0003735);; Biological Process: translation (GO:0006412);; Cellular Component: small ribosomal subunit (GO:0015935);;	K02989|1e-133|tca:655921|similar to S5e ribosomal protein	[J]	Translation, ribosomal structure and biogenesis	Ribosomal protein S7p/S5e	40S ribosomal protein S5a GN=RpS5a OS=Drosophila melanogaster (Fruit fly) PE=1 SV=1	PREDICTED: 40S ribosomal protein S5 [Tribolium castaneum]
TRINITY_DN1282_c0_g2	--	--	--	--	--	--	--	Uncharacterized proline-rich protein (Fragment) OS=Owenia fusiformis PE=4 SV=1	--
TRINITY_DN20751_c0_g3	[R]	General function prediction only	Cellular Component: nucleus (GO:0005634);; Biological Process: regulation of transcription, DNA-templated (GO:0006355);; Biological Process: signal transduction (GO:0007165);;	--	--	--	Domain of unknown function (DUF4461);; Domain of unknown function (DUF4460);; WD domain, G-beta repeat	Transcription initiation factor TFIID subunit 5 GN=Taf5 OS=Drosophila melanogaster (Fruit fly) PE=1 SV=1	PREDICTED: T-cell activation inhibitor, mitochondrial [Tribolium castaneum]
TRINITY_DN15851_c0_g4	--	--	--	--	--	--	--	Male-specific sperm protein Mst84Db GN=Mst84Db OS=Drosophila melanogaster (Fruit fly) PE=2 SV=2	hypothetical protein KGM_04710 [Danaus plexippus]
TRINITY_DN21838_c0_g1	--	--	Molecular Function: torso binding (GO:0005122);; Cellular Component: extracellular region (GO:0005576);; Biological Process: terminal region determination (GO:0007362);; Biological Process: torso signaling pathway (GO:0008293);; Biological Process: maternal determination of anterior/posterior axis, embryo (GO:0008358);;	--	--	--	--	Protein trunk (Precursor) GN=trk OS=Drosophila melanogaster (Fruit fly) PE=3 SV=1	AGAP002846-PA [Anopheles gambiae str. PEST]
TRINITY_DN16022_c0_g4	--	--	Molecular Function: protein heterodimerization activity (GO:0046982);;	K14649|5e-57|tca:663621|similar to CG7128-PA	[K]	Transcription	Transcription factor TFIID complex subunit 8 C-term	Transcription initiation factor TFIID subunit 8 OS=Drosophila melanogaster (Fruit fly) PE=1 SV=1	PREDICTED: transcription initiation factor TFIID subunit 8-like [Tribolium castaneum]
TRINITY_DN5161_c0_g1	--	--	--	--	--	--	--	--	hypothetical protein KGM_18541 [Danaus plexippus]
TRINITY_DN13086_c0_g1	--	--	--	--	--	--	Zinc knuckle	Copia protease GN=GIP OS=Drosophila melanogaster (Fruit fly) PE=1 SV=3	PREDICTED: uncharacterized protein LOC105207034 [Solenopsis invicta]
TRINITY_DN13021_c0_g2	[L]	Replication, recombination and repair	Molecular Function: nucleic acid binding (GO:0003676);; Molecular Function: catalytic activity (GO:0003824);; Biological Process: DNA recombination (GO:0006310);; Molecular Function: metal ion binding (GO:0046872);;	--	[R]	General function prediction only	--	Endonuclease GN=pol OS=Drosophila melanogaster (Fruit fly) PE=3 SV=1	hypothetical protein TcasGA2_TC001405 [Tribolium castaneum]
TRINITY_DN18664_c0_g6	--	--	--	K06699|0.0|tca:660716|PSME4	[S]	Function unknown	Domain of unknown function (DUF3437);; HEAT repeat;; HEAT-like repeat	--	PREDICTED: proteasome activator complex subunit 4 [Tribolium castaneum]
TRINITY_DN13614_c0_g1	--	--	Biological Process: cell cycle (GO:0007049);; Cellular Component: transcriptional repressor complex (GO:0017053);;	--	--	--	LIN37	--	PREDICTED: protein lin-37 homolog [Tribolium castaneum]
TRINITY_DN26183_c0_g1	--	--	Molecular Function: structural constituent of chitin-based cuticle (GO:0005214);;	--	--	--	Insect cuticle protein	Cuticle protein 19.8 OS=Locusta migratoria (Migratory locust) PE=1 SV=1	PREDICTED: cuticle protein 19.8-like, partial [Bactrocera cucurbitae]
TRINITY_DN26222_c0_g1	--	--	--	--	--	--	Endonuclease-reverse transcriptase	--	hypothetical protein TcasGA2_TC000010 [Tribolium castaneum]
TRINITY_DN20932_c0_g5	--	--	Biological Process: metabolic process (GO:0008152);; Molecular Function: transferase activity (GO:0016740);;	K09188|0.0|phu:Phum_PHUM411800|hypothetical protein	[R]	General function prediction only	PHD-finger;; PHD-like zinc-binding domain	Uncharacterized zinc finger protein C28H8.9 GN=C28H8.9/C28H8.10 OS=Caenorhabditis elegans PE=1 SV=2	PREDICTED: histone-lysine N-methyltransferase 2C-like isoform X5 [Tribolium castaneum]
TRINITY_DN18036_c0_g1	--	--	Molecular Function: hydrolase activity, acting on acid anhydrides, in phosphorus-containing anhydrides (GO:0016818);; Molecular Function: organic cyclic compound binding (GO:0097159);; Molecular Function: heterocyclic compound binding (GO:1901363);;	K12599|0.0|tca:659256|similar to CG10210-PA	[A]	RNA processing and modification	DSHCT (NUC185) domain;; DEAD/DEAH box helicase;; Helicase conserved C-terminal domain;; Type III restriction enzyme, res subunit	mRNA transport homolog 4 GN=mtr-4 OS=Caenorhabditis elegans PE=3 SV=1	PREDICTED: helicase SKI2W [Tribolium castaneum]
TRINITY_DN23460_c0_g1	[J]	Translation, ribosomal structure and biogenesis	Molecular Function: structural constituent of ribosome (GO:0003735);; Molecular Function: actin binding (GO:0003779);; Cellular Component: ribosome (GO:0005840);; Biological Process: translation (GO:0006412);;	K02930|1e-152|api:100167366|similar to ribosomal protein L4	[A]	RNA processing and modification	Ribosomal protein L4/L1 family;; 60S ribosomal protein L4 C-terminal domain	60S ribosomal protein L4 GN=RpL4 OS=Drosophila melanogaster (Fruit fly) PE=1 SV=2	PREDICTED: LOW QUALITY PROTEIN: 60S ribosomal protein L4-like [Acyrthosiphon pisum]
TRINITY_DN8126_c0_g3	--	--	--	--	--	--	--	Biogenesis of lysosome-related organelles complex 1 subunit 1 GN=blos1 OS=Drosophila melanogaster (Fruit fly) PE=1 SV=2	--
TRINITY_DN20646_c0_g3	[D]	Cell cycle control, cell division, chromosome partitioning	Molecular Function: ATP binding (GO:0005524);; Cellular Component: nucleus (GO:0005634);; Cellular Component: chromosome (GO:0005694);; Biological Process: chromosome organization (GO:0051276);;	K06675|1e-35|tca:656381|glu, SMC4	[BD]	--	RecF/RecN/SMC N terminal domain;; AAA domain;; AAA domain	Structural maintenance of chromosomes protein 4 GN=smc4 OS=Dictyostelium discoideum (Slime mold) PE=3 SV=1	hypothetical protein D910_08660 [Dendroctonus ponderosae]
TRINITY_DN21267_c0_g1	--	--	Molecular Function: metal ion binding (GO:0046872);;	--	[R]	General function prediction only	--	--	PREDICTED: protein TANC2 isoform X3 [Tribolium castaneum]
TRINITY_DN19761_c0_g2	--	--	--	--	--	--	--	--	hypothetical protein [Paramecium tetraurelia strain d4-2]
TRINITY_DN13661_c0_g1	--	--	--	K03662|1e-105|tca:663029|similar to CG8029-PB, isoform B	[C]	Energy production and conversion	Vacuolar ATP synthase subunit S1 (ATP6S1)	--	PREDICTED: uncharacterized protein LOC663029 [Tribolium castaneum]
TRINITY_DN21108_c0_g2	--	--	Molecular Function: translation initiation factor activity (GO:0003743);; Biological Process: translational initiation (GO:0006413);; Biological Process: proteolysis (GO:0006508);; Molecular Function: methyltransferase activity (GO:0008168);; Molecular Function: metallopeptidase activity (GO:0008237);; Molecular Function: zinc ion binding (GO:0008270);; Biological Process: methylation (GO:0032259…	K03128|1e-50|tca:663389|similar to CG6711-PA	[K]	Transcription	--	Transcription initiation factor TFIID subunit 2 GN=Taf2 OS=Drosophila melanogaster (Fruit fly) PE=1 SV=2	PREDICTED: transcription initiation factor TFIID subunit 2 [Tribolium castaneum]
TRINITY_DN19973_c0_g8	[J]	Translation, ribosomal structure and biogenesis	Molecular Function: ATP binding (GO:0005524);; Cellular Component: mitochondrion (GO:0005739);; Molecular Function: transferase activity (GO:0016740);; Cellular Component: glutamyl-tRNA(Gln) amidotransferase complex (GO:0030956);; Biological Process: mitochondrial translation (GO:0032543);; Molecular Function: glutaminyl-tRNA synthase (glutamine-hydrolyzing) activity (GO:0050567);; Biological Pro…	--	[J]	Translation, ribosomal structure and biogenesis	Amidase	Glutamyl-tRNA(Gln) amidotransferase subunit A, mitochondrial {ECO:0000255|HAMAP-Rule:MF_03150} OS=Anopheles gambiae (African malaria mosquito) PE=3 SV=3	PREDICTED: glutamyl-tRNA(Gln) amidotransferase subunit A, mitochondrial [Tribolium castaneum]
TRINITY_DN16051_c1_g1	--	--	Cellular Component: endoplasmic reticulum (GO:0005783);; Biological Process: metabolic process (GO:0008152);; Molecular Function: zinc ion binding (GO:0008270);; Cellular Component: integral component of membrane (GO:0016021);; Molecular Function: protein-cysteine S-palmitoyltransferase activity (GO:0019706);; Biological Process: lateral inhibition (GO:0046331);;	--	[R]	General function prediction only	--	--	Palmitoyltransferase ZDHHC7 [Zootermopsis nevadensis]
TRINITY_DN20479_c1_g14	--	--	Molecular Function: hydrolase activity (GO:0016787);; Biological Process: cellular metabolic process (GO:0044237);;	--	[J]	Translation, ribosomal structure and biogenesis	3'-5' exonuclease	--	PREDICTED: exosome complex exonuclease RRP6-like [Tribolium castaneum]
TRINITY_DN4692_c0_g1	--	--	--	--	--	--	--	--	hypothetical protein M513_13134 [Trichuris suis]
TRINITY_DN19535_c0_g5	[RTKL]	--	Molecular Function: calmodulin-dependent protein kinase activity (GO:0004683);; Molecular Function: ATP binding (GO:0005524);; Cellular Component: extracellular region (GO:0005576);; Biological Process: chitin metabolic process (GO:0006030);; Biological Process: protein phosphorylation (GO:0006468);; Molecular Function: chitin binding (GO:0008061);;	K07359|0.0|phu:Phum_PHUM510570|calcium/calmodulin-dependent protein kinase kinase, putative (EC:2.7.11.17)	[T]	Signal transduction mechanisms	Protein kinase domain;; Protein tyrosine kinase;; Kinase-like;; Alpha crystallin A chain, N terminal	Probable serine/threonine-protein kinase DDB_G0279405 GN=DDB_G0279405 OS=Dictyostelium discoideum (Slime mold) PE=3 SV=1	Calcium/calmodulin-dependent protein kinase kinase 2 [Zootermopsis nevadensis]
TRINITY_DN8100_c0_g1	--	--	Molecular Function: oxidoreductase activity (GO:0016491);;	--	[O]	Posttranslational modification, protein turnover, chaperones	Erv1 / Alr family	--	hypothetical protein YQE_08269, partial [Dendroctonus ponderosae]
TRINITY_DN14086_c0_g1	--	--	--	--	--	--	Domain of unknown function (DUF4371)	--	PREDICTED: uncharacterized protein LOC105201506, partial [Solenopsis invicta]
TRINITY_DN7416_c0_g1	--	--	Molecular Function: DNA binding (GO:0003677);; Biological Process: transcription, DNA-templated (GO:0006351);;	--	[K]	Transcription	Fork head domain	Defective pharyngeal development protein 4 OS=Caenorhabditis elegans PE=1 SV=1	PREDICTED: forkhead box protein N2-like [Tribolium castaneum]
TRINITY_DN15261_c0_g2	--	--	--	K11205|3e-31|tca:662999|similar to CG4919-PA	--	--	--	--	PREDICTED: glutamate--cysteine ligase regulatory subunit [Tribolium castaneum]
TRINITY_DN14181_c0_g4	[J]	Translation, ribosomal structure and biogenesis	Molecular Function: structural constituent of ribosome (GO:0003735);; Cellular Component: mitochondrial large ribosomal subunit (GO:0005762);; Biological Process: translation (GO:0006412);;	--	[J]	Translation, ribosomal structure and biogenesis	--	--	39S ribosomal protein L15, mitochondrial [Zootermopsis nevadensis]
TRINITY_DN21224_c0_g3	[C]	Energy production and conversion	Molecular Function: NAD(P)+ transhydrogenase (B-specific) activity (GO:0003957);; Molecular Function: NAD(P)+ transhydrogenase (AB-specific) activity (GO:0008750);; Cellular Component: integral component of membrane (GO:0016021);; Molecular Function: NADP binding (GO:0050661);; Biological Process: oxidation-reduction process (GO:0055114);; Biological Process: hydrogen ion transmembrane transport …	K00323|1e-173|tca:658942|similar to nicotinamide nucleotide transhydrogenase	--	--	NAD(P) transhydrogenase beta subunit	--	PREDICTED: NAD(P) transhydrogenase, mitochondrial [Tribolium castaneum]
TRINITY_DN9745_c0_g1	[J]	Translation, ribosomal structure and biogenesis	Cellular Component: ribosome (GO:0005840);;	K02937|1e-155|tca:663196|similar to 60S ribosomal protein L7	[J]	Translation, ribosomal structure and biogenesis	Ribosomal L30 N-terminal domain;; Ribosomal protein L30p/L7e	60S ribosomal protein L7 GN=RpL7 OS=Drosophila melanogaster (Fruit fly) PE=1 SV=2	PREDICTED: 60S ribosomal protein L7 [Tribolium castaneum]
TRINITY_DN19696_c1_g2	--	--	Molecular Function: peptidase activity (GO:0008233);;	K07996|1e-109|tca:657982|Mmp-2	[OW]	--	Matrixin;; Metallo-peptidase family M12B Reprolysin-like	Hatching enzyme 18 kDa form (Precursor) OS=Paracentrotus lividus (Common sea urchin) PE=1 SV=1	PREDICTED: matrix metalloproteinase-14 [Tribolium castaneum]
TRINITY_DN21233_c0_g8	--	--	--	K11657|5e-11|tca:657224|similar to CG8677 CG8677-PA	--	--	--	--	hypothetical protein TcasGA2_TC004063 [Tribolium castaneum]
TRINITY_DN20538_c0_g6	[R]	General function prediction only	--	--	[S]	Function unknown	WD domain, G-beta repeat	WD repeat-containing protein 5 homolog GN=wdr5 OS=Dictyostelium discoideum (Slime mold) PE=3 SV=1	hypothetical protein SINV_09217, partial [Solenopsis invicta]
TRINITY_DN20114_c0_g6	--	--	Molecular Function: GTP binding (GO:0005525);; Biological Process: small GTPase mediated signal transduction (GO:0007264);; Cellular Component: membrane (GO:0016020);;	K07847|3e-11|tca:659254|similar to CG15069-PA, isoform A	[R]	General function prediction only	--	--	PREDICTED: uncharacterized protein LOC659254 isoform X2 [Tribolium castaneum]
TRINITY_DN16249_c0_g4	[H]	Coenzyme transport and metabolism	Molecular Function: GTPase activity (GO:0003924);; Molecular Function: GTP cyclohydrolase I activity (GO:0003934);; Molecular Function: GTP binding (GO:0005525);; Cellular Component: cytoplasm (GO:0005737);; Biological Process: tetrahydrofolate biosynthetic process (GO:0046654);;	K01495|3e-15|api:100164133|similar to GTP cyclohydrolase I	[H]	Coenzyme transport and metabolism	--	GTP cyclohydrolase 1 GN=Pu OS=Drosophila melanogaster (Fruit fly) PE=2 SV=3	uncharacterized protein LOC100164133 [Acyrthosiphon pisum]
TRINITY_DN20216_c0_g3	--	--	--	--	--	--	--	Uncharacterized protein MAL13P1.304 GN=MAL13P1.304 OS=Plasmodium falciparum (isolate 3D7) PE=4 SV=1	hypothetical protein [Trichomonas vaginalis G3]
TRINITY_DN21404_c0_g1	--	--	Molecular Function: catalytic activity (GO:0003824);;	--	--	--	--	--	hypothetical protein YQE_06885, partial [Dendroctonus ponderosae]
TRINITY_DN9491_c0_g1	--	--	--	--	--	--	piRNA pathway germ-plasm component	Protein maelstrom 2 GN=mael2 OS=Drosophila persimilis (Fruit fly) PE=3 SV=2	hypothetical protein YQE_09694, partial [Dendroctonus ponderosae]
TRINITY_DN16917_c0_g16	--	--	--	K12484|8e-34|tca:659855|similar to lethal (1) G0003 CG6606-PA	--	--	--	--	PREDICTED: rab11 family-interacting protein 2 isoform X5 [Tribolium castaneum]
TRINITY_DN13662_c0_g2	--	--	--	--	[C]	Energy production and conversion	--	--	PREDICTED: solute carrier family 25 member 38-A isoform X2 [Tribolium castaneum]
TRINITY_DN19467_c2_g4	--	--	--	--	--	--	--	--	PREDICTED: sulfotransferase 4A1-like [Harpegnathos saltator]
TRINITY_DN19097_c0_g4	--	--	--	--	--	--	--	Tetratricopeptide repeat protein 14 homolog GN=CG6621 OS=Drosophila melanogaster (Fruit fly) PE=1 SV=2	PREDICTED: tetratricopeptide repeat protein 14 isoform X2 [Tribolium castaneum]
TRINITY_DN12626_c0_g3	--	--	--	--	--	--	--	--	PREDICTED: cuticle protein 16.5, isoform A-like [Bactrocera dorsalis]
TRINITY_DN13823_c1_g2	--	--	Molecular Function: binding (GO:0005488);;	--	--	--	Zinc-finger of C2H2 type;; C2H2 type zinc-finger (2 copies);; Zinc-finger double-stranded RNA-binding	Zinc finger protein on ecdysone puffs GN=Pep OS=Drosophila melanogaster (Fruit fly) PE=1 SV=1	hypothetical protein TcasGA2_TC000070 [Tribolium castaneum]
TRINITY_DN2581_c0_g1	--	--	--	--	--	--	--	--	PREDICTED: THAP domain-containing protein 1-like [Hydra vulgaris]
TRINITY_DN12705_c0_g1	--	--	Molecular Function: cation transmembrane transporter activity (GO:0008324);; Cellular Component: integral component of membrane (GO:0016021);;	K03454|1e-163|tca:655653|similar to mitochondrial carnitine/acylcarnitine carrier protein	[P]	Inorganic ion transport and metabolism	Cation efflux family;; Mitochondrial carrier protein	Congested-like trachea protein GN=colt OS=Drosophila melanogaster (Fruit fly) PE=2 SV=1	hypothetical protein YQE_02506, partial [Dendroctonus ponderosae]
TRINITY_DN8152_c0_g1	--	--	--	K13205|1e-08|tca:660759|similar to Uncharacterized protein C20orf4 homolog	--	--	--	--	hypothetical protein YQE_08693, partial [Dendroctonus ponderosae]
TRINITY_DN13074_c0_g6	--	--	--	--	--	--	--	--	PREDICTED: dynein light chain Tctex-type [Bactrocera cucurbitae]
TRINITY_DN21091_c0_g4	--	--	Molecular Function: binding (GO:0005488);;	K00791|6e-21|phu:Phum_PHUM566030|tRNA isopentenyltransferase, putative	[J]	Translation, ribosomal structure and biogenesis	Zinc-finger of C2H2 type;; Zinc-finger double-stranded RNA-binding	--	hypothetical protein YQE_12286, partial [Dendroctonus ponderosae]
TRINITY_DN19755_c0_g4	--	--	--	--	--	--	--	--	hypothetical protein [Paramecium tetraurelia strain d4-2]
TRINITY_DN19258_c1_g7	--	--	--	--	--	--	--	--	PREDICTED: uncharacterized protein LOC100142190 [Tribolium castaneum]
TRINITY_DN21173_c0_g1	--	--	Biological Process: metabolic process (GO:0008152);; Molecular Function: acyl-[acyl-carrier-protein] hydrolase activity (GO:0016297);; Molecular Function: S-acyltransferase activity (GO:0016417);; Molecular Function: oxidoreductase activity (GO:0016491);; Molecular Function: lyase activity (GO:0016829);; Molecular Function: ion binding (GO:0043167);;	K00665|0.0|tca:658978|similar to CG3523-PA	[I]	Lipid transport and metabolism	Beta-ketoacyl synthase, N-terminal domain;; Acyl transferase domain;; KR domain;; Beta-ketoacyl synthase, C-terminal domain;; short chain dehydrogenase;; Thioesterase domain;; Zinc-binding dehydrogenase;; Zinc-binding dehydrogenase;; Polyketide synthase dehydratase;; Phosphopantetheine attachment site;; Thiolase, N-terminal domain	Probable polyketide synthase 16 GN=pks16 OS=Dictyostelium discoideum (Slime mold) PE=2 SV=1	PREDICTED: fatty acid synthase [Tribolium castaneum]
TRINITY_DN5297_c0_g1	--	--	Molecular Function: binding (GO:0005488);;	--	--	--	--	--	hypothetical protein TcasGA2_TC005145 [Tribolium castaneum]
TRINITY_DN17475_c0_g1	--	--	--	--	[S]	Function unknown	--	--	PREDICTED: macrophage erythroblast attacher [Tribolium castaneum]
TRINITY_DN18854_c1_g3	[I]	Lipid transport and metabolism	--	--	--	--	Insect cuticle protein	Cuticle protein GN=Ccp84Ab OS=Anopheles gambiae (African malaria mosquito) PE=2 SV=3	hypothetical protein YQE_11527, partial [Dendroctonus ponderosae]
TRINITY_DN9902_c0_g1	--	--	Molecular Function: calcium ion binding (GO:0005509);; Molecular Function: GTP binding (GO:0005525);; Molecular Function: cation transmembrane transporter activity (GO:0008324);; Biological Process: endocytic recycling (GO:0032456);;	K12483|0.0|tca:660971|similar to past-1	[TU]	--	Dynamin family;; Cytoskeletal-regulatory complex EF hand;; 50S ribosome-binding GTPase;; Elongation factor Tu GTP binding domain	Epidermal growth factor receptor substrate 15 homolog GN=eps15 OS=Dictyostelium discoideum (Slime mold) PE=1 SV=1	PREDICTED: EH domain-containing protein 3-like [Tribolium castaneum]
TRINITY_DN10156_c0_g2	--	--	Biological Process: cell-matrix adhesion (GO:0007160);;	--	[W]	Extracellular structures	von Willebrand factor type D domain	Protein mesh (Precursor) GN=mesh OS=Drosophila melanogaster (Fruit fly) PE=1 SV=2	PREDICTED: protein mesh isoform X3 [Tribolium castaneum]
TRINITY_DN18792_c0_g8	--	--	Cellular Component: nucleus (GO:0005634);; Biological Process: regulation of transcription, DNA-templated (GO:0006355);; Molecular Function: sequence-specific DNA binding (GO:0043565);;	--	[R]	General function prediction only	Homeobox domain	Homeobox protein HOX3 OS=Branchiostoma floridae (Florida lancelet) PE=2 SV=1	homeodomain transcription factor Hox3 [Thermobia domestica]
TRINITY_DN21123_c1_g2	[L]	Replication, recombination and repair	Biological Process: DNA metabolic process (GO:0006259);; Molecular Function: transferase activity (GO:0016740);;	--	[R]	General function prediction only	Reverse transcriptase (RNA-dependent DNA polymerase)	Endonuclease GN=pol OS=Drosophila melanogaster (Fruit fly) PE=3 SV=1	hypothetical protein 2 - cabbage looper transposon TED (fragment)
TRINITY_DN20456_c0_g2	[R]	General function prediction only	--	--	--	--	--	Putative uncharacterized protein DDB_G0287191 GN=DDB_G0287191 OS=Dictyostelium discoideum (Slime mold) PE=4 SV=1	peritrophic matrix protein 2-C precursor [Tribolium castaneum]
TRINITY_DN1870_c0_g2	--	--	--	--	--	--	--	--	hypothetical protein TcasGA2_TC014834 [Tribolium castaneum]
TRINITY_DN26955_c0_g1	--	--	--	--	--	--	--	Putative uncharacterized protein DDB_G0277255 GN=DDB_G0277255 OS=Dictyostelium discoideum (Slime mold) PE=4 SV=1	hypothetical protein TcasGA2_TC004779 [Tribolium castaneum]
TRINITY_DN28590_c0_g1	--	--	--	--	--	--	--	--	PREDICTED: uncharacterized protein LOC101741398 [Bombyx mori]
TRINITY_DN20911_c0_g1	--	--	Molecular Function: binding (GO:0005488);; Biological Process: single-organism process (GO:0044699);;	--	[ZUD]	--	PXA domain;; Regulator of G protein signaling domain;; PX domain	--	PREDICTED: sorting nexin-13-like [Tribolium castaneum]
TRINITY_DN22882_c0_g1	--	--	--	--	--	--	Endonuclease-reverse transcriptase	--	hypothetical protein TcasGA2_TC000010 [Tribolium castaneum]
TRINITY_DN7766_c0_g1	--	--	--	--	--	--	--	--	PREDICTED: uncharacterized protein LOC100888373 [Strongylocentrotus purpuratus]
TRINITY_DN20175_c0_g1	--	--	--	--	[R]	General function prediction only	Kelch motif;; BTB/POZ domain;; Kelch motif;; Galactose oxidase, central domain;; Kelch motif;; Galactose oxidase, central domain;; BTB And C-terminal Kelch;; Kelch motif	Kelch-like protein diablo {ECO:0000250|UniProtKB:Q9VUU5} OS=Culex quinquefasciatus (Southern house mosquito) PE=3 SV=2	PREDICTED: kelch-like protein 26 isoform X2 [Tribolium castaneum]
TRINITY_DN14302_c0_g9	--	--	Molecular Function: protein serine/threonine kinase activity (GO:0004674);; Molecular Function: ATP binding (GO:0005524);; Biological Process: protein phosphorylation (GO:0006468);; Biological Process: intracellular signal transduction (GO:0035556);; Molecular Function: metal ion binding (GO:0046872);;	K06685|7e-92|nvi:100120807|NV15091	[D]	Cell cycle control, cell division, chromosome partitioning	Mob1/phocein family	MOB kinase activator-like 1 OS=Drosophila melanogaster (Fruit fly) PE=1 SV=1	unknown [Dendroctonus ponderosae]
TRINITY_DN13662_c0_g1	--	--	Cellular Component: integral component of membrane (GO:0016021);; Biological Process: transmembrane transport (GO:0055085);;	--	[C]	Energy production and conversion	Mitochondrial carrier protein	Mitochondrial substrate carrier family protein H GN=mcfH OS=Dictyostelium discoideum (Slime mold) PE=3 SV=1	unknown [Dendroctonus ponderosae]
TRINITY_DN16609_c0_g1	--	--	Molecular Function: protein kinase activity (GO:0004672);; Biological Process: phosphorylation (GO:0016310);;	--	[T]	Signal transduction mechanisms	Immunoglobulin I-set domain;; Immunoglobulin domain;; Immunoglobulin domain;; Immunoglobulin domain;; Immunoglobulin V-set domain	Fibroblast growth factor receptor homolog 1 (Precursor) GN=htl OS=Drosophila melanogaster (Fruit fly) PE=1 SV=3	PREDICTED: fibroblast growth factor receptor homolog 1-like isoform X1 [Tribolium castaneum]
TRINITY_DN18593_c0_g15	--	--	Biological Process: salivary gland cell autophagic cell death (GO:0035071);;	--	--	--	--	--	hypothetical protein Phum_PHUM447260 [Pediculus humanus corporis]
TRINITY_DN1236_c0_g2	--	--	--	--	--	--	--	--	hypothetical protein EAG_00101, partial [Camponotus floridanus]
TRINITY_DN20274_c0_g3	--	--	--	K06843|6e-19|tca:658458|similar to netrin	[T]	Signal transduction mechanisms	Laminin N-terminal (Domain VI)	Netrin-B (Precursor) GN=NetB OS=Drosophila melanogaster (Fruit fly) PE=1 SV=1	hypothetical protein YQE_11707, partial [Dendroctonus ponderosae]
TRINITY_DN27706_c0_g1	--	--	--	--	--	--	--	Transposable element Tcb1 transposase OS=Caenorhabditis briggsae PE=3 SV=1	Transposable element Tc3 transposase, partial [Stegodyphus mimosarum]
TRINITY_DN21210_c0_g4	--	--	Molecular Function: nucleotide binding (GO:0000166);;	K05643|3e-20|tca:659344|similar to CG1718-PA	[IR]	--	--	--	hypothetical protein YQE_09975, partial [Dendroctonus ponderosae]
TRINITY_DN14405_c2_g1	[J]	Translation, ribosomal structure and biogenesis	Molecular Function: RNA binding (GO:0003723);; Molecular Function: structural constituent of ribosome (GO:0003735);; Biological Process: translation (GO:0006412);; Cellular Component: large ribosomal subunit (GO:0015934);;	K02865|1e-136|tca:664459|similar to CG7283-PA, isoform A	[J]	Translation, ribosomal structure and biogenesis	Ribosomal protein L1p/L10e family	60S ribosomal protein L10a GN=RpL10A OS=Spodoptera frugiperda (Fall armyworm) PE=2 SV=1	ribosomal protein L10Ae [Biphyllus lunatus]
TRINITY_DN7278_c0_g1	--	--	Molecular Function: DNA binding (GO:0003677);; Molecular Function: transcription coactivator activity (GO:0003713);; Biological Process: regulation of transcription, DNA-templated (GO:0006355);;	--	[K]	Transcription	Transcriptional Coactivator p15 (PC4)	RNA polymerase II transcriptional coactivator GN=Ssb-c31a OS=Drosophila melanogaster (Fruit fly) PE=2 SV=1	PREDICTED: activated RNA polymerase II transcriptional coactivator p15 [Tribolium castaneum]
TRINITY_DN20415_c0_g3	[R]	General function prediction only	Molecular Function: binding (GO:0005488);;	--	[R]	General function prediction only	Zinc-finger double domain;; Zinc finger, C2H2 type;; C2H2-type zinc finger;; Zinc-finger double-stranded RNA-binding;; Zinc-finger associated domain (zf-AD)	Protein suppressor of hairy wing GN=su(Hw) OS=Drosophila melanogaster (Fruit fly) PE=1 SV=2	PREDICTED: zinc finger protein 480-like [Tribolium castaneum]
TRINITY_DN17085_c0_g1	--	--	Molecular Function: structural constituent of cuticle (GO:0042302);;	--	--	--	Insect cuticle protein	Larval cuticle protein LCP-30 (Precursor) GN=LCP30 OS=Bombyx mori (Silk moth) PE=1 SV=2	PREDICTED: larval cuticle protein LCP-30 [Tribolium castaneum]
TRINITY_DN24495_c0_g1	--	--	Molecular Function: serotonin receptor activity (GO:0004993);; Cellular Component: integral component of plasma membrane (GO:0005887);; Biological Process: smooth muscle contraction (GO:0006939);; Biological Process: serotonin receptor signaling pathway (GO:0007210);; Cellular Component: dendritic shaft (GO:0043198);; Biological Process: regulation of hormone secretion (GO:0046883);; Biological P…	--	[R]	General function prediction only	7 transmembrane receptor (rhodopsin family)	Dopamine D2-like receptor GN=D2R OS=Drosophila melanogaster (Fruit fly) PE=2 SV=1	dopamine D2-like receptor [Tribolium castaneum]
TRINITY_DN16413_c0_g4	--	--	Molecular Function: electron carrier activity (GO:0009055);; Molecular Function: protein disulfide oxidoreductase activity (GO:0015035);; Biological Process: cell redox homeostasis (GO:0045454);; Biological Process: oxidation-reduction process (GO:0055114);;	--	[S]	Function unknown	SH3-binding, glutamic acid-rich protein	SH3 domain-binding glutamic acid-rich protein homolog GN=Sh3beta OS=Drosophila melanogaster (Fruit fly) PE=1 SV=2	PREDICTED: SH3 domain-binding glutamic acid-rich protein homolog [Tribolium castaneum]
TRINITY_DN4482_c0_g2	--	--	--	K03358|1e-12|tca:661147|similar to anaphase promoting complex subunit 11 homolog	[DO]	--	--	--	hypothetical protein TcasGA2_TC007457 [Tribolium castaneum]
TRINITY_DN3671_c0_g1	--	--	--	--	[R]	General function prediction only	Reverse transcriptase (RNA-dependent DNA polymerase)	Probable RNA-directed DNA polymerase from transposon BS OS=Drosophila melanogaster (Fruit fly) PE=2 SV=1	hypothetical protein TcasGA2_TC005147 [Tribolium castaneum]
TRINITY_DN16926_c0_g1	--	--	Molecular Function: nucleic acid binding (GO:0003676);; Molecular Function: zinc ion binding (GO:0008270);;	--	[A]	RNA processing and modification	Zinc-finger double-stranded RNA-binding	Zinc finger protein 593 homolog GN=CG3224 OS=Drosophila melanogaster (Fruit fly) PE=2 SV=1	PREDICTED: serine--tRNA ligase, mitochondrial [Tribolium castaneum]
TRINITY_DN1031_c0_g2	[O]	Posttranslational modification, protein turnover, chaperones	Molecular Function: serine-type endopeptidase activity (GO:0004252);; Biological Process: proteolysis (GO:0006508);;	--	[E]	Amino acid transport and metabolism	Trypsin	Serine proteinase stubble catalytic chain GN=Sb OS=Drosophila melanogaster (Fruit fly) PE=2 SV=2	PREDICTED: mucin-5AC isoform X2 [Vollenhovia emeryi]
TRINITY_DN1316_c1_g1	--	--	--	--	--	--	--	--	PREDICTED: uncharacterized protein LOC100569507 [Acyrthosiphon pisum]
TRINITY_DN18315_c0_g4	--	--	Biological Process: protein targeting to Golgi (GO:0000042);; Molecular Function: oxidoreductase activity (GO:0016491);; Biological Process: oxidation-reduction process (GO:0055114);;	--	[H]	Coenzyme transport and metabolism	Flavin containing amine oxidoreductase;; NAD(P)-binding Rossmann-like domain	Protein anon-37Cs GN=anon-37Cs OS=Drosophila lebanonensis (Fruit fly) PE=3 SV=1	hypothetical protein D910_09341 [Dendroctonus ponderosae]
TRINITY_DN10728_c0_g1	--	--	Molecular Function: glutathione transferase activity (GO:0004364);; Biological Process: metabolic process (GO:0008152);;	--	[O]	Posttranslational modification, protein turnover, chaperones	--	--	hypothetical protein YQE_03785, partial [Dendroctonus ponderosae]
TRINITY_DN5366_c0_g2	--	--	Molecular Function: structural constituent of ribosome (GO:0003735);; Cellular Component: mitochondrial large ribosomal subunit (GO:0005762);; Biological Process: translation (GO:0006412);;	--	[J]	Translation, ribosomal structure and biogenesis	Mitochondrial ribosomal protein L27	39S ribosomal protein L41, mitochondrial (Precursor) GN=mRpL41 OS=Drosophila pseudoobscura pseudoobscura (Fruit fly) PE=3 SV=1	PREDICTED: 39S ribosomal protein L41, mitochondrial [Tribolium castaneum]
TRINITY_DN3644_c0_g1	--	--	--	--	--	--	--	--	hypothetical protein CLF_113308 [Clonorchis sinensis]
TRINITY_DN21380_c0_g1	--	--	--	--	[S]	Function unknown	Fragile site-associated protein C-terminus	Uncharacterized protein DDB_G0271670 (Precursor) GN=DDB_G0271670 OS=Dictyostelium discoideum (Slime mold) PE=3 SV=1	hypothetical protein TcasGA2_TC015637 [Tribolium castaneum]
TRINITY_DN21763_c0_g1	--	--	--	--	--	--	--	--	PREDICTED: uncharacterized protein LOC105570082, partial [Vollenhovia emeryi]
TRINITY_DN4751_c0_g1	--	--	--	--	--	--	--	Longitudinals lacking protein, isoforms A/B/D/L OS=Drosophila melanogaster (Fruit fly) PE=1 SV=1	longitudinals lacking isoform 7 [Tribolium castaneum]
TRINITY_DN20166_c4_g6	--	--	--	--	--	--	Protein of unknown function (DUF3588)	--	hypothetical protein TcasGA2_TC011043 [Tribolium castaneum]
TRINITY_DN23867_c0_g1	[OC]	--	--	--	[R]	General function prediction only	Thioredoxin-like;; AhpC/TSA family;; Redoxin	Tryparedoxin OS=Trypanosoma brucei brucei PE=1 SV=1	hypothetical protein LOTGIDRAFT_181945 [Lottia gigantea]
TRINITY_DN19324_c0_g4	[R]	General function prediction only	--	--	[R]	General function prediction only	MYND finger	Dauer abnormal formation protein 25 GN=daf-25 OS=Caenorhabditis elegans PE=1 SV=2	unknown [Dendroctonus ponderosae]
TRINITY_DN15812_c0_g3	[K]	Transcription	Molecular Function: nucleic acid binding (GO:0003676);;	K03022|2e-21|tca:660075|similar to polymerase (RNA) III (DNA directed) polypeptide H	[K]	Transcription	SHS2 domain found in N terminus of Rpb7p/Rpc25p/MJ0397	DNA-directed RNA polymerase III subunit rpc8 GN=polr3h-2 OS=Dictyostelium discoideum (Slime mold) PE=2 SV=1	DNA-directed RNA polymerase III subunit RPC8 [Zootermopsis nevadensis]
TRINITY_DN12567_c1_g5	[Z]	Cytoskeleton	Molecular Function: ATP binding (GO:0005524);; Cellular Component: cytoplasm (GO:0005737);; Cellular Component: cytoskeleton (GO:0005856);;	--	[Z]	Cytoskeleton	Actin	Actin, muscle (Fragment) OS=Lytechinus pictus (Painted sea urchin) PE=3 SV=1	GL25421 [Drosophila persimilis]
TRINITY_DN19007_c0_g1	--	--	Molecular Function: mRNA 3'-UTR binding (GO:0003730);; Cellular Component: mitochondrion (GO:0005739);; Molecular Function: oxidoreductase activity (GO:0016491);; Cellular Component: Z disc (GO:0030018);; Cellular Component: H zone (GO:0031673);; Cellular Component: RNA cap binding complex (GO:0034518);;	--	[A]	RNA processing and modification	PPR repeat family;; PPR repeat;; Pentatricopeptide repeat domain;; PPR repeat	Pentatricopeptide repeat-containing protein PFL1605w GN=PFL1605w OS=Plasmodium falciparum (isolate 3D7) PE=3 SV=1	PREDICTED: leucine-rich PPR motif-containing protein, mitochondrial [Tribolium castaneum]
TRINITY_DN14102_c0_g1	--	--	--	--	--	--	Alcohol dehydrogenase transcription factor Myb/SANT-like;; Myb/SANT-like DNA-binding domain	Transcription factor Adf-1 GN=Adf1 OS=Drosophila melanogaster (Fruit fly) PE=2 SV=2	PREDICTED: RNA polymerase II degradation factor 1-like [Acyrthosiphon pisum]
TRINITY_DN10139_c0_g1	--	--	--	--	--	--	--	--	PREDICTED: uncharacterized protein LOC100881963 [Megachile rotundata]
TRINITY_DN20193_c0_g5	--	--	--	--	[T]	Signal transduction mechanisms	Leucine rich repeat;; Leucine Rich repeats (2 copies);; Leucine Rich Repeat;; Leucine Rich repeat;; Leucine rich repeat	Leucine-rich repeat-containing protein let-4 (Precursor) GN=let-4 OS=Caenorhabditis elegans PE=2 SV=2	PREDICTED: leucine-rich repeat-containing protein 70-like [Tribolium castaneum]
TRINITY_DN24507_c0_g1	--	--	--	--	--	--	--	PDZ and LIM domain protein Zasp GN=CG30084 OS=Drosophila melanogaster (Fruit fly) PE=1 SV=2	hypothetical protein D910_04460, partial [Dendroctonus ponderosae]
TRINITY_DN23279_c0_g1	[J]	Translation, ribosomal structure and biogenesis	Molecular Function: structural constituent of ribosome (GO:0003735);; Cellular Component: ribosome (GO:0005840);; Biological Process: translation (GO:0006412);;	K02883|8e-56|api:100165946|similar to 60S ribosomal protein L18	[J]	Translation, ribosomal structure and biogenesis	Ribosomal protein L18e/L15	60S ribosomal protein L18 GN=RpL18 OS=Diaphorina citri (Asian citrus psyllid) PE=2 SV=1	60S ribosomal protein L18-like [Acyrthosiphon pisum]
TRINITY_DN5571_c0_g1	--	--	--	--	--	--	--	--	hypothetical protein TcasGA2_TC016102 [Tribolium castaneum]
TRINITY_DN20170_c0_g3	[R]	General function prediction only	--	--	[R]	General function prediction only	Zinc finger, C2H2 type;; C2H2-type zinc finger;; Zinc-finger double domain;; Zinc-finger double-stranded RNA-binding;; Drought induced 19 protein (Di19), zinc-binding;; Zinc-finger of C2H2 type	Protein suppressor of hairy wing GN=su(Hw) OS=Drosophila ananassae (Fruit fly) PE=2 SV=1	hypothetical protein TcasGA2_TC006757 [Tribolium castaneum]
TRINITY_DN9686_c0_g1	[L]	Replication, recombination and repair	Molecular Function: nucleotide binding (GO:0000166);; Molecular Function: DNA helicase activity (GO:0003678);; Biological Process: DNA metabolic process (GO:0006259);; Biological Process: cellular response to DNA damage stimulus (GO:0006974);; Cellular Component: intracellular membrane-bounded organelle (GO:0043231);; Biological Process: single-organism metabolic process (GO:0044710);; Biological…	--	[D]	Cell cycle control, cell division, chromosome partitioning	PIF1-like helicase	ATP-dependent DNA helicase PIF7 (Precursor) GN=PIF7 OS=Trypanosoma brucei brucei (strain 927/4 GUTat10.1) PE=3 SV=1	hypothetical protein D910_02854 [Dendroctonus ponderosae]
TRINITY_DN6455_c1_g1	--	--	--	--	--	--	--	--	PREDICTED: uncharacterized protein LOC103311285 [Acyrthosiphon pisum]
TRINITY_DN17238_c0_g1	[J]	Translation, ribosomal structure and biogenesis	Molecular Function: transferase activity (GO:0016740);; Biological Process: methylation (GO:0032259);;	K02427|5e-93|tca:656536|similar to CG11447-PA	[D]	Cell cycle control, cell division, chromosome partitioning	FtsJ-like methyltransferase	rRNA methyltransferase 2, mitochondrial {ECO:0000250|UniProtKB:Q9UI43} (Precursor) GN=CG11447 OS=Drosophila melanogaster (Fruit fly) PE=2 SV=1	hypothetical protein TcasGA2_TC006724 [Tribolium castaneum]
TRINITY_DN2128_c0_g1	[V]	Defense mechanisms	Molecular Function: transporter activity (GO:0005215);; Molecular Function: ATP binding (GO:0005524);; Biological Process: transport (GO:0006810);; Biological Process: metabolic process (GO:0008152);; Cellular Component: integral component of membrane (GO:0016021);; Molecular Function: ATPase activity (GO:0016887);;	K05648|1e-101|tca:661331|similar to ATP-binding cassette, sub-family A (ABC1), member 5	[IR]	--	--	ABC transporter A family member 6 GN=abcA6 OS=Dictyostelium discoideum (Slime mold) PE=3 SV=1	ATP-binding cassette sub-family A member 5 [Zootermopsis nevadensis]
TRINITY_DN8329_c0_g2	[L]	Replication, recombination and repair	Molecular Function: catalytic activity (GO:0003824);;	--	--	--	Integrase core domain	Endonuclease GN=POL OS=Drosophila melanogaster (Fruit fly) PE=3 SV=1	RH61266p [Drosophila melanogaster]
TRINITY_DN22132_c0_g1	--	--	--	--	--	--	--	--	hypothetical protein TcasGA2_TC009388 [Tribolium castaneum]
TRINITY_DN21042_c2_g5	--	--	--	K14721|1e-06|phu:Phum_PHUM540970|Titin, putative (EC:3.4.21.72)	--	--	--	--	PREDICTED: myb-like protein X [Tribolium castaneum]
TRINITY_DN10689_c0_g1	--	--	--	--	--	--	--	--	conserved hypothetical protein [Culex quinquefasciatus]
TRINITY_DN19684_c1_g20	--	--	--	--	[S]	Function unknown	Cell cycle and development regulator	Protein asunder GN=asun OS=Drosophila willistoni (Fruit fly) PE=3 SV=1	PREDICTED: protein asunder [Tribolium castaneum]
TRINITY_DN20965_c0_g8	--	--	Molecular Function: calcium channel activity (GO:0005262);; Biological Process: calcium ion transport (GO:0006816);; Biological Process: sensory perception of sound (GO:0007605);; Biological Process: response to humidity (GO:0009270);; Biological Process: ion transmembrane transport (GO:0034220);; Cellular Component: cation channel complex (GO:0034703);;	--	[R]	General function prediction only	--	Transient receptor potential channel pyrexia GN=pyx OS=Drosophila melanogaster (Fruit fly) PE=2 SV=2	hypothetical protein TcasGA2_TC002715 [Tribolium castaneum]
TRINITY_DN21034_c0_g2	--	--	--	--	--	--	--	--	PREDICTED: dyslexia-associated protein KIAA0319-like protein [Tribolium castaneum]
TRINITY_DN21287_c0_g2	--	--	Molecular Function: microfilament motor activity (GO:0000146);; Molecular Function: signal transducer activity (GO:0004871);; Molecular Function: ATP binding (GO:0005524);; Biological Process: signal transduction (GO:0007165);; Biological Process: metabolic process (GO:0008152);; Cellular Component: integral component of membrane (GO:0016021);; Cellular Component: myosin complex (GO:0016459);; Ce…	--	[Z]	Cytoskeleton	--	Myosin heavy chain, non-muscle GN=zip OS=Drosophila melanogaster (Fruit fly) PE=1 SV=2	hypothetical protein TcasGA2_TC015279 [Tribolium castaneum]
TRINITY_DN16164_c0_g1	--	--	Biological Process: metabolic process (GO:0008152);; Molecular Function: transferase activity, transferring glycosyl groups (GO:0016757);;	K09667|5e-34|tca:655930|similar to AGAP006254-PA	[GOT]	--	Glycosyl transferase family 41	UDP-N-acetylglucosamine--peptide N-acetylglucosaminyltransferase GN=ogt-1 OS=Caenorhabditis elegans PE=1 SV=2	PREDICTED: UDP-N-acetylglucosamine--peptide N-acetylglucosaminyltransferase 110 kDa subunit isoform X2 [Tribolium castaneum]
TRINITY_DN19500_c0_g1	--	--	--	--	[K]	Transcription	HMG (high mobility group) box;; HMG-box domain	Putative transcription factor SOX-14 GN=Sox14 OS=Drosophila melanogaster (Fruit fly) PE=2 SV=3	PREDICTED: transcription factor SOX-13 [Tribolium castaneum]
TRINITY_DN18923_c0_g1	--	--	Molecular Function: catalytic activity (GO:0003824);; Molecular Function: ATP binding (GO:0005524);; Biological Process: memory (GO:0007613);; Cellular Component: synaptic vesicle (GO:0008021);; Biological Process: male courtship behavior (GO:0008049);; Molecular Function: cytoskeletal protein binding (GO:0008092);; Molecular Function: structural constituent of muscle (GO:0008307);; Biological Pr…	--	[W]	Extracellular structures	PDZ domain (Also known as DHR or GLGF)	Syntrophin-1 OS=Caenorhabditis elegans PE=1 SV=1	PREDICTED: gamma-1-syntrophin isoform X1 [Tribolium castaneum]
TRINITY_DN13590_c0_g9	--	--	--	--	--	--	--	--	hypothetical protein YQE_09974, partial [Dendroctonus ponderosae]
TRINITY_DN20267_c1_g1	--	--	--	K02156|0.0|tca:656427|Ago3	[D]	Cell cycle control, cell division, chromosome partitioning	PAZ domain	Protein argonaute-3 {ECO:0000312|EMBL:EAA45981.3} GN=AGO3 OS=Drosophila melanogaster (Fruit fly) PE=1 SV=3	PREDICTED: protein argonaute-3 [Tribolium castaneum]
TRINITY_DN11825_c0_g3	[O]	Posttranslational modification, protein turnover, chaperones	Biological Process: ubiquitin-dependent protein catabolic process (GO:0006511);; Cellular Component: cullin-RING ubiquitin ligase complex (GO:0031461);; Molecular Function: ubiquitin protein ligase binding (GO:0031625);;	K10609|0.0|tca:100141956|similar to cullin	[D]	Cell cycle control, cell division, chromosome partitioning	Cullin family;; Cullin protein neddylation domain	Cullin-4 GN=culD OS=Dictyostelium discoideum (Slime mold) PE=3 SV=1	PREDICTED: cullin-4A [Tribolium castaneum]
TRINITY_DN13294_c0_g1	--	--	Molecular Function: structural constituent of ribosome (GO:0003735);; Cellular Component: mitochondrial large ribosomal subunit (GO:0005762);; Biological Process: mitochondrial translation (GO:0032543);;	--	[J]	Translation, ribosomal structure and biogenesis	--	39S ribosomal protein L18, mitochondrial GN=mrpl-18 OS=Caenorhabditis elegans PE=3 SV=1	PREDICTED: 39S ribosomal protein L18, mitochondrial [Tribolium castaneum]
TRINITY_DN832_c0_g1	--	--	Molecular Function: calcium ion binding (GO:0005509);; Cellular Component: extracellular region (GO:0005576);; Biological Process: negative regulation of peptidase activity (GO:0010466);; Molecular Function: peptidase inhibitor activity (GO:0030414);;	--	[T]	Signal transduction mechanisms	--	Processed neurogenic locus Notch protein (Precursor) GN=N OS=Drosophila melanogaster (Fruit fly) PE=1 SV=3	hypothetical protein TcasGA2_TC011986 [Tribolium castaneum]
TRINITY_DN21137_c0_g1	--	--	--	--	--	--	--	DNA ligase 1 GN=lig1 OS=Dictyostelium discoideum (Slime mold) PE=3 SV=1	PREDICTED: calponin homology domain-containing protein DDB_G0272472 [Tribolium castaneum]
TRINITY_DN26100_c0_g1	--	--	--	--	[R]	General function prediction only	--	--	--
TRINITY_DN11587_c0_g1	--	--	Molecular Function: guanylate kinase activity (GO:0004385);; Molecular Function: ATP binding (GO:0005524);; Biological Process: purine nucleotide metabolic process (GO:0006163);; Biological Process: nucleotide phosphorylation (GO:0046939);;	K00942|6e-81|tca:659919|similar to guanylate kinase	[F]	Nucleotide transport and metabolism	Guanylate kinase;; AAA domain;; Miro-like protein	Guanylate kinase GN=guk1 OS=Dictyostelium discoideum (Slime mold) PE=3 SV=1	PREDICTED: guanylate kinase [Tribolium castaneum]
TRINITY_DN14297_c0_g1	--	--	--	--	--	--	FLYWCH zinc finger domain	--	hypothetical protein D910_12468 [Dendroctonus ponderosae]
TRINITY_DN13505_c0_g1	[R]	General function prediction only	Biological Process: transport (GO:0006810);;	--	[R]	General function prediction only	Zinc finger, C2H2 type;; C2H2-type zinc finger;; Zinc-finger double domain	Zinc finger protein sens GN=sens OS=Drosophila melanogaster (Fruit fly) PE=1 SV=1	zinc finger protein 226 [Hymenolepis microstoma]
TRINITY_DN20612_c0_g1	--	--	--	--	[O]	Posttranslational modification, protein turnover, chaperones	--	--	PREDICTED: tubulin-specific chaperone D [Tribolium castaneum]
TRINITY_DN20790_c1_g3	--	--	Molecular Function: metal ion binding (GO:0046872);;	K11459|2e-33|tca:657155|similar to xbmi-1 protein	--	--	--	--	PREDICTED: DNA ligase 1 [Tribolium castaneum]
TRINITY_DN12698_c1_g1	--	--	Molecular Function: transporter activity (GO:0005215);; Cellular Component: integral component of membrane (GO:0016021);; Biological Process: transmembrane transport (GO:0055085);;	--	[G]	Carbohydrate transport and metabolism	--	Putative inorganic phosphate cotransporter GN=Picot OS=Drosophila melanogaster (Fruit fly) PE=1 SV=1	hypothetical protein YQE_12192, partial [Dendroctonus ponderosae]
TRINITY_DN22389_c0_g1	--	--	--	--	--	--	--	--	protein phosphatases pp1 regulatory subunit, putative [Pediculus humanus corporis]
TRINITY_DN20737_c1_g1	--	--	--	--	--	--	--	--	PREDICTED: uncharacterized protein LOC105262316 [Musca domestica]
TRINITY_DN11570_c0_g6	--	--	--	K13196|0.0|tca:655725|similar to d4 CG2682-PB	[K]	Transcription	N-terminal domain of DPF2/REQ.;; PHD-finger	Uncharacterized zinc finger protein C28H8.9 GN=C28H8.9/C28H8.10 OS=Caenorhabditis elegans PE=1 SV=2	hypothetical protein TcasGA2_TC001567 [Tribolium castaneum]
TRINITY_DN15854_c0_g1	--	--	--	K09571|1e-100|ame:412287|FKBP59	[O]	Posttranslational modification, protein turnover, chaperones	FKBP-type peptidyl-prolyl cis-trans isomerase;; TPR repeat;; Tetratricopeptide repeat;; Tetratricopeptide repeat;; Tetratricopeptide repeat;; Anaphase-promoting complex, cyclosome, subunit 3;; Tetratricopeptide repeat;; Tetratricopeptide repeat;; Tetratricopeptide repeat	FK506-binding protein 59 OS=Drosophila melanogaster (Fruit fly) PE=1 SV=1	PREDICTED: FK506-binding protein 59 [Tribolium castaneum]
TRINITY_DN28359_c0_g1	[P]	Inorganic ion transport and metabolism	--	--	--	--	--	Histidine-rich glycoprotein (Precursor) OS=Plasmodium lophurae PE=4 SV=1	hypothetical protein YQE_06552, partial [Dendroctonus ponderosae]
TRINITY_DN17270_c0_g2	--	--	--	--	[OR]	--	Serine carboxypeptidase S28	Putative serine protease K12H4.7 (Precursor) GN=K12H4.7 OS=Caenorhabditis elegans PE=3 SV=2	PREDICTED: putative serine protease K12H4.7 [Tribolium castaneum]
TRINITY_DN24787_c0_g1	--	--	--	--	--	--	Lipase (class 3)	--	--
TRINITY_DN16704_c0_g1	--	--	Molecular Function: calcium ion binding (GO:0005509);; Cellular Component: mitochondrial inner membrane (GO:0005743);; Cellular Component: peroxisomal membrane (GO:0005778);; Biological Process: mitochondrial transport (GO:0006839);; Cellular Component: integral component of membrane (GO:0016021);; Molecular Function: transmembrane transporter activity (GO:0022857);; Biological Process: transmemb…	--	[F]	Nucleotide transport and metabolism	Mitochondrial carrier protein;; EF hand;; EF-hand domain;; EF-hand domain pair;; EF hand;; EF-hand domain pair;; Secreted protein acidic and rich in cysteine Ca binding region;; Glucosamine-6-phosphate isomerases/6-phosphogluconolactonase	Probable calcium-binding mitochondrial carrier CBG00135 GN=CBG00135 OS=Caenorhabditis briggsae PE=3 SV=1	PREDICTED: calcium-binding mitochondrial carrier protein SCaMC-2 [Tribolium castaneum]
TRINITY_DN328_c0_g1	--	--	--	--	[R]	General function prediction only	--	--	PREDICTED: uncharacterized protein LOC105272864 [Fopius arisanus]
TRINITY_DN19806_c0_g10	--	--	Molecular Function: metal ion binding (GO:0046872);;	--	--	--	--	--	PREDICTED: protein msta, isoform B-like [Tribolium castaneum]
TRINITY_DN29156_c0_g1	--	--	--	--	[P]	Inorganic ion transport and metabolism	STAS domain	--	--
TRINITY_DN7180_c0_g1	--	--	--	--	--	--	--	--	PREDICTED: uncharacterized protein LOC103316699 [Nasonia vitripennis]
TRINITY_DN7701_c0_g2	--	--	--	--	[S]	Function unknown	Calcium-activated chloride channel	--	hypothetical protein TcasGA2_TC014988 [Tribolium castaneum]
TRINITY_DN14096_c0_g1	[R]	General function prediction only	--	--	[I]	Lipid transport and metabolism	alpha/beta hydrolase fold;; Partial alpha/beta-hydrolase lipase region;; Alpha/beta hydrolase family;; Alpha/beta hydrolase family;; Putative serine esterase (DUF676);; PGAP1-like protein	Lipase 1 (Precursor) GN=Lip1 OS=Drosophila melanogaster (Fruit fly) PE=2 SV=2	PREDICTED: lipase member K-like [Tribolium castaneum]
TRINITY_DN21300_c0_g1	--	--	Molecular Function: peroxidase activity (GO:0004601);; Biological Process: response to oxidative stress (GO:0006979);; Molecular Function: heme binding (GO:0020037);; Biological Process: oxidation-reduction process (GO:0055114);;	--	[R]	General function prediction only	Animal haem peroxidase	Chorion peroxidase (Precursor) GN=pxt OS=Aedes aegypti (Yellowfever mosquito) PE=1 SV=3	PREDICTED: uncharacterized protein LOC656619 [Tribolium castaneum]
TRINITY_DN13782_c0_g1	[B]	Chromatin structure and dynamics	Biological Process: reproduction (GO:0000003);; Cellular Component: nucleosome (GO:0000786);; Biological Process: nematode larval development (GO:0002119);; Molecular Function: DNA binding (GO:0003677);; Cellular Component: nucleus (GO:0005634);; Biological Process: determination of adult lifespan (GO:0008340);; Biological Process: embryo development ending in birth or egg hatching (GO:0009792);;…	K11253|8e-63|cbr:CBG11770|Cbr-his-72	[B]	Chromatin structure and dynamics	Core histone H2A/H2B/H3/H4	Histone H3.3 type 2 GN=his-72 OS=Caenorhabditis elegans PE=1 SV=3	Histone H3 [Strongyloides ratti]
TRINITY_DN15847_c0_g1	[U]	Intracellular trafficking, secretion, and vesicular transport	Molecular Function: DNA binding (GO:0003677);; Biological Process: DNA repair (GO:0006281);; Biological Process: vesicle docking involved in exocytosis (GO:0006904);;	K12479|1e-51|tca:658823|similar to Vacuolar protein sorting-associated protein 45 (mVps45)	[U]	Intracellular trafficking, secretion, and vesicular transport	Sec1 family	Vacuolar protein sorting-associated protein 45 GN=vps45 OS=Dictyostelium discoideum (Slime mold) PE=1 SV=1	PREDICTED: vacuolar protein sorting-associated protein 45 [Tribolium castaneum]
TRINITY_DN14230_c0_g1	--	--	--	--	[O]	Posttranslational modification, protein turnover, chaperones	WW domain	Transcriptional coactivator yorkie {ECO:0000305} GN=yki OS=Drosophila melanogaster (Fruit fly) PE=1 SV=2	PREDICTED: yorkie homolog isoform X1 [Tribolium castaneum]
TRINITY_DN14002_c0_g1	--	--	--	--	[R]	General function prediction only	--	--	PREDICTED: programmed cell death protein 2 [Tribolium castaneum]
TRINITY_DN12638_c0_g1	[U]	Intracellular trafficking, secretion, and vesicular transport	Cellular Component: integral component of membrane (GO:0016021);;	--	[S]	Function unknown	Yip1 domain	Protein YIPF6 homolog GN=yipf6 OS=Dictyostelium discoideum (Slime mold) PE=3 SV=2	PREDICTED: protein YIPF6 [Tribolium castaneum]
TRINITY_DN19974_c0_g1	--	--	--	--	--	--	--	--	PREDICTED: uncharacterized protein LOC103312267 [Tribolium castaneum]
TRINITY_DN3822_c0_g1	--	--	Molecular Function: galactosyltransferase activity (GO:0008378);; Cellular Component: membrane (GO:0016020);;	--	--	--	--	--	PREDICTED: beta-1,3-galactosyltransferase 5-like [Tribolium castaneum]
TRINITY_DN15296_c0_g1	--	--	Biological Process: metabolic process (GO:0008152);; Molecular Function: hydrolase activity, acting on glycosyl bonds (GO:0016798);;	K01197|1e-138|tca:661685|similar to hyaluronidase 1	--	--	Hyaluronidase	Hyaluronidase (Precursor) OS=Apis mellifera (Honeybee) PE=1 SV=1	PREDICTED: hyaluronidase [Tribolium castaneum]
TRINITY_DN18513_c0_g6	--	--	--	K10841|6e-07|api:100167697|ERCC6	--	--	--	--	hypothetical protein TcasGA2_TC009972 [Tribolium castaneum]
TRINITY_DN17980_c0_g9	--	--	--	--	[S]	Function unknown	--	Rab3 GTPase-activating protein catalytic subunit GN=CG31935 OS=Drosophila melanogaster (Fruit fly) PE=1 SV=2	PREDICTED: rab3 GTPase-activating protein catalytic subunit [Tribolium castaneum]
TRINITY_DN16997_c1_g2	--	--	Molecular Function: metal ion binding (GO:0046872);;	--	[R]	General function prediction only	Zn-finger in Ran binding protein and others	--	hypothetical protein D910_08994 [Dendroctonus ponderosae]
TRINITY_DN24238_c0_g1	--	--	--	--	--	--	--	--	hypothetical protein TcasGA2_TC001044 [Tribolium castaneum]
TRINITY_DN19733_c1_g1	[G]	Carbohydrate transport and metabolism	Molecular Function: hydrolase activity, hydrolyzing O-glycosyl compounds (GO:0004553);; Biological Process: metabolic process (GO:0008152);;	K12373|4e-44|oaa:100082841|similar to Beta-hexosaminidase beta chain precursor (N-acetyl-beta-glucosaminidase) (Beta-N-acetylhexosaminidase) (Hexosaminidase B) (Cervical cancer proto-oncogene 7) (HCC-7)	[G]	Carbohydrate transport and metabolism	Glycosyl hydrolase family 20, catalytic domain	Beta-hexosaminidase A (Precursor) GN=hex-1 OS=Caenorhabditis elegans PE=1 SV=1	PREDICTED: beta-hexosaminidase subunit beta-like [Crassostrea gigas]
TRINITY_DN16455_c0_g1	[I]	Lipid transport and metabolism	Biological Process: phospholipid biosynthetic process (GO:0008654);; Cellular Component: membrane (GO:0016020);; Molecular Function: phosphotransferase activity, for other substituted phosphate groups (GO:0016780);;	K08744|1e-133|tca:664446|cardiolipin synthase 1	[I]	Lipid transport and metabolism	CDP-alcohol phosphatidyltransferase	Probable cardiolipin synthase (CMP-forming) GN=CLS OS=Drosophila melanogaster (Fruit fly) PE=2 SV=1	cardiolipin synthase 1 [Tribolium castaneum]
TRINITY_DN4067_c1_g1	--	--	--	K04456|3e-18|tca:656423|similar to rac serine/threonine kinase	--	--	--	--	hypothetical protein TcasGA2_TC007746 [Tribolium castaneum]
TRINITY_DN3337_c0_g1	[OU]	--	Molecular Function: binding (GO:0005488);;	--	[O]	Posttranslational modification, protein turnover, chaperones	Zinc knuckle	DNA-binding protein HEXBP GN=HEXBP OS=Leishmania major PE=3 SV=1	hypothetical protein SINV_07347, partial [Solenopsis invicta]
TRINITY_DN22622_c0_g1	[L]	Replication, recombination and repair	Molecular Function: binding (GO:0005488);; Biological Process: cellular macromolecule metabolic process (GO:0044260);; Biological Process: nucleic acid metabolic process (GO:0090304);;	--	[R]	General function prediction only	Reverse transcriptase (RNA-dependent DNA polymerase)	Endonuclease GN=pol OS=Drosophila melanogaster (Fruit fly) PE=3 SV=1	hypothetical protein SINV_80400, partial [Solenopsis invicta]
TRINITY_DN13123_c0_g7	[R]	General function prediction only	Biological Process: metabolic process (GO:0008152);;	--	[Q]	Secondary metabolites biosynthesis, transport and catabolism	--	Farnesol dehydrogenase {ECO:0000305} OS=Aedes aegypti (Yellowfever mosquito) PE=1 SV=2	AGAP005503-PA [Anopheles gambiae str. PEST]
TRINITY_DN16036_c0_g2	[S]	Function unknown	Cellular Component: integral component of membrane (GO:0016021);;	--	[S]	Function unknown	Uncharacterized protein family UPF0016	--	PREDICTED: transmembrane protein 165 [Tribolium castaneum]
TRINITY_DN14690_c0_g1	--	--	Cellular Component: nucleus (GO:0005634);; Biological Process: ribosome biogenesis (GO:0042254);;	--	[S]	Function unknown	--	Ribosomal RNA processing protein 36 homolog GN=v1g245966 OS=Nematostella vectensis (Starlet sea anemone) PE=3 SV=1	PREDICTED: ribosomal RNA processing protein 36 homolog [Fopius arisanus]
TRINITY_DN16100_c1_g2	[S]	Function unknown	--	--	[T]	Signal transduction mechanisms	Leucine rich repeat;; Leucine Rich repeats (2 copies);; Leucine Rich Repeat;; Leucine Rich repeat;; Leucine rich repeat	P-granule-associated novel protein 1 (Precursor) GN=M88.6 OS=Caenorhabditis elegans PE=1 SV=1	leucine-rich transmembrane protein, putative [Ixodes scapularis]
TRINITY_DN21377_c1_g6	[RTKL]	--	Molecular Function: transferase activity, transferring phosphorus-containing groups (GO:0016772);;	--	[Z]	Cytoskeleton	Immunoglobulin I-set domain;; Immunoglobulin domain;; Protein kinase domain;; Immunoglobulin domain;; Immunoglobulin domain;; Immunoglobulin V-set domain;; Protein tyrosine kinase;; Fibronectin type III domain;; Natural killer cell receptor 2B4;; Lipopolysaccharide kinase (Kdo/WaaP) family	Twitchin {ECO:0000303|PubMed:7190524} OS=Caenorhabditis elegans PE=1 SV=3	PREDICTED: nuclear anchorage protein 1-like [Tribolium castaneum]
TRINITY_DN19333_c0_g2	[KL]	--	Molecular Function: nucleic acid binding (GO:0003676);; Biological Process: DNA metabolic process (GO:0006259);; Biological Process: cellular response to DNA damage stimulus (GO:0006974);; Molecular Function: nucleoside-triphosphatase activity (GO:0017111);; Biological Process: single-organism metabolic process (GO:0044710);; Biological Process: single-organism cellular process (GO:0044763);;	K14440|0.0|tca:656207|similar to CG3753-PA	[B]	Chromatin structure and dynamics	SNF2 family N-terminal domain;; HepA-related protein (HARP)	SWI/SNF-related matrix-associated actin-dependent regulator of chromatin subfamily A-like protein 1 GN=Marcal1 OS=Drosophila melanogaster (Fruit fly) PE=1 SV=2	PREDICTED: SWI/SNF-related matrix-associated actin-dependent regulator of chromatin subfamily A-like protein 1 [Tribolium castaneum]
TRINITY_DN20651_c0_g2	--	--	--	K09255|2e-06|tca:641547|Dl, Tc-dl	--	--	Rel homology domain (RHD)	Embryonic polarity protein dorsal GN=dl OS=Drosophila melanogaster (Fruit fly) PE=1 SV=2	PREDICTED: transcription factor p65 isoform X2 [Ceratitis capitata]
TRINITY_DN23248_c0_g1	--	--	--	--	[R]	General function prediction only	Reverse transcriptase (RNA-dependent DNA polymerase)	--	hypothetical protein TcasGA2_TC001939 [Tribolium castaneum]
TRINITY_DN5083_c0_g1	[R]	General function prediction only	Biological Process: metabolic process (GO:0008152);; Molecular Function: zinc ion binding (GO:0008270);; Cellular Component: integral component of membrane (GO:0016021);; Molecular Function: protein-cysteine S-palmitoyltransferase activity (GO:0019706);;	--	[R]	General function prediction only	DHHC palmitoyltransferase	Putative ZDHHC-type palmitoyltransferase 1 GN=DDB_G0276997 OS=Dictyostelium discoideum (Slime mold) PE=3 SV=3	PREDICTED: probable protein S-acyltransferase 23 [Tribolium castaneum]
TRINITY_DN13233_c0_g1	[K]	Transcription	Molecular Function: sequence-specific DNA binding transcription factor activity (GO:0003700);; Cellular Component: nucleus (GO:0005634);; Biological Process: regulation of transcription, DNA-templated (GO:0006355);; Molecular Function: sequence-specific DNA binding (GO:0043565);;	K09411|1e-79|tca:654864|similar to Fork head domain protein FD2	[K]	Transcription	Fork head domain	Fork head domain-containing protein FD2 GN=fd64A OS=Drosophila melanogaster (Fruit fly) PE=2 SV=2	PREDICTED: fork head domain-containing protein FD2-like [Tribolium castaneum]
TRINITY_DN19976_c1_g1	--	--	Molecular Function: DNA binding (GO:0003677);; Biological Process: regulation of transcription, DNA-templated (GO:0006355);; Molecular Function: methyltransferase activity (GO:0008168);; Biological Process: methylation (GO:0032259);;	--	--	--	--	Mariner Mos1 transposase GN=mariner\T OS=Drosophila mauritiana (Fruit fly) PE=1 SV=1	Mariner Mos1 transposase [Acromyrmex echinatior]
TRINITY_DN16000_c0_g1	--	--	--	--	--	--	Single domain von Willebrand factor type C	--	--
TRINITY_DN24549_c0_g1	--	--	--	--	--	--	--	--	PREDICTED: uncharacterized protein K02A2.6-like [Acyrthosiphon pisum]
TRINITY_DN19953_c0_g2	[E]	Amino acid transport and metabolism	Biological Process: amino acid transmembrane transport (GO:0003333);; Molecular Function: amino acid transmembrane transporter activity (GO:0015171);; Cellular Component: integral component of membrane (GO:0016021);;	--	[E]	Amino acid transport and metabolism	Amino acid permease;; Amino acid permease	--	PREDICTED: cationic amino acid transporter 3 [Megachile rotundata]
TRINITY_DN13916_c0_g1	--	--	Molecular Function: sequence-specific DNA binding transcription factor activity (GO:0003700);; Molecular Function: steroid hormone receptor activity (GO:0003707);; Cellular Component: nucleus (GO:0005634);; Biological Process: regulation of transcription, DNA-templated (GO:0006355);; Molecular Function: zinc ion binding (GO:0008270);; Biological Process: steroid hormone mediated signaling pathway…	K08706|1e-151|tca:656920|Kni	--	--	Zinc finger, C4 type (two domains)	Knirps-related protein GN=knrl OS=Drosophila melanogaster (Fruit fly) PE=2 SV=1	knirps [Tribolium castaneum]
TRINITY_DN19058_c4_g11	--	--	Molecular Function: RNA binding (GO:0003723);;	K06963|1e-11|tca:661672|similar to CG15014-PA	--	--	--	THUMP domain-containing protein 1 homolog GN=CG15014 OS=Drosophila melanogaster (Fruit fly) PE=1 SV=2	PREDICTED: THUMP domain-containing protein 1 homolog [Tribolium castaneum]
TRINITY_DN16499_c2_g1	[LKJ]	--	Molecular Function: nucleic acid binding (GO:0003676);; Molecular Function: helicase activity (GO:0004386);; Molecular Function: ATP binding (GO:0005524);; Biological Process: metabolic process (GO:0008152);;	--	[A]	RNA processing and modification	DEAD/DEAH box helicase;; Helicase conserved C-terminal domain	ATP-dependent RNA helicase ddx24 GN=ddx24 OS=Dictyostelium discoideum (Slime mold) PE=3 SV=1	PREDICTED: ATP-dependent RNA helicase DDX24 [Tribolium castaneum]
TRINITY_DN15773_c0_g1	--	--	--	--	--	--	--	--	hypothetical protein TcasGA2_TC001860 [Tribolium castaneum]
TRINITY_DN16854_c0_g5	--	--	--	K11271|1e-36|tca:656446|similar to CG11788 CG11788-PA	[D]	Cell cycle control, cell division, chromosome partitioning	Uncharacterized conserved protein (DUF2036)	--	PREDICTED: sister chromatid cohesion protein DCC1 [Tribolium castaneum]
TRINITY_DN22836_c0_g1	[C]	Energy production and conversion	Molecular Function: hydrogen ion transmembrane transporter activity (GO:0015078);; Biological Process: ATP hydrolysis coupled proton transport (GO:0015991);; Cellular Component: integral component of membrane (GO:0016021);; Cellular Component: proton-transporting V-type ATPase, V0 domain (GO:0033179);;	K03661|9e-44|phu:Phum_PHUM004600|vacuolar ATP synthase 21 kDa proteolipid subunit, putative	[C]	Energy production and conversion	ATP synthase subunit C	V-type proton ATPase 16 kDa proteolipid subunit GN=VMA3 OS=Entamoeba dispar PE=2 SV=1	PREDICTED: V-type proton ATPase 21 kDa proteolipid subunit-like [Saccoglossus kowalevskii]
TRINITY_DN14261_c0_g1	--	--	--	--	--	--	Alcohol dehydrogenase transcription factor Myb/SANT-like	--	PREDICTED: uncharacterized protein LOC655346 [Tribolium castaneum]
TRINITY_DN2796_c0_g1	--	--	--	--	--	--	--	--	PREDICTED: uncharacterized protein LOC105387270 [Plutella xylostella]
TRINITY_DN19008_c1_g5	--	--	--	--	--	--	--	--	PREDICTED: GTPase-activating protein CdGAPr [Tribolium castaneum]
TRINITY_DN9772_c0_g2	[K]	Transcription	--	--	[K]	Transcription	RNA pol II accessory factor, Cdc73 family	Cell division cycle protein 73 {ECO:0000250|UniProtKB:Q06697} OS=Caenorhabditis elegans PE=3 SV=4	PREDICTED: parafibromin [Tribolium castaneum]
TRINITY_DN11474_c0_g1	[L]	Replication, recombination and repair	--	K14570|1e-124|ame:408656|similar to transcription elongation factor B polypeptide 3 binding protein 1 isoform 1	[L]	Replication, recombination and repair	Exonuclease	Putative RNA exonuclease pqe-1 GN=pqe-1 OS=Caenorhabditis elegans PE=3 SV=2	PREDICTED: RNA exonuclease 1 homolog [Tribolium castaneum]
TRINITY_DN877_c0_g1	--	--	Molecular Function: binding (GO:0005488);;	--	--	--	Endonuclease-reverse transcriptase	--	hypothetical protein TcasGA2_TC005060 [Tribolium castaneum]
TRINITY_DN21270_c0_g1	--	--	Molecular Function: metal ion binding (GO:0046872);;	--	[B]	Chromatin structure and dynamics	DDT domain;; Methyl-CpG binding domain;; WSTF, HB1, Itc1p, MBD9 motif 2	Uncharacterized protein DDB_G0271670 (Precursor) GN=DDB_G0271670 OS=Dictyostelium discoideum (Slime mold) PE=3 SV=1	hypothetical protein TcasGA2_TC009937 [Tribolium castaneum]
TRINITY_DN20037_c0_g3	[RTKL]	--	Molecular Function: protein kinase activity (GO:0004672);; Molecular Function: ATP binding (GO:0005524);; Biological Process: protein phosphorylation (GO:0006468);;	K08815|0.0|tca:659527|similar to tau tubulin kinase 1 isoform 1	[T]	Signal transduction mechanisms	Protein kinase domain;; Protein tyrosine kinase	Probable serine/threonine-protein kinase DDB_G0292354 GN=DDB_G0292354 OS=Dictyostelium discoideum (Slime mold) PE=3 SV=1	PREDICTED: uncharacterized protein LOC659527 isoform X2 [Tribolium castaneum]
TRINITY_DN9803_c0_g1	--	--	--	K10408|2e-09|tca:657902|similar to dynein, axonemal, heavy polypeptide 3	--	--	--	--	PREDICTED: dynein heavy chain 3, axonemal [Tribolium castaneum]
TRINITY_DN7948_c0_g1	--	--	--	--	--	--	Zinc finger, C2H2 type;; Zinc-finger of C2H2 type;; C2H2-type zinc finger	Longitudinals lacking protein, isoforms A/B/D/L OS=Drosophila melanogaster (Fruit fly) PE=1 SV=1	PREDICTED: longitudinals lacking protein, isoforms N/O/W/X/Y isoform X15 [Harpegnathos saltator]
TRINITY_DN15776_c0_g2	[R]	General function prediction only	Cellular Component: Arp2/3 protein complex (GO:0005885);; Biological Process: Arp2/3 complex-mediated actin nucleation (GO:0034314);;	K05757|2e-66|tca:660264|similar to CG8978-PA, isoform A	[Z]	Cytoskeleton	--	Actin-related protein 2/3 complex subunit 1 GN=arcA OS=Dictyostelium discoideum (Slime mold) PE=1 SV=1	PREDICTED: actin-related protein 2/3 complex subunit 1A isoform X2 [Tribolium castaneum]
TRINITY_DN8591_c0_g1	--	--	--	--	--	--	--	--	PREDICTED: uncharacterized protein LOC105385138 [Plutella xylostella]
TRINITY_DN4530_c0_g1	--	--	--	--	--	--	--	--	PREDICTED: zinc finger protein 2-like [Tribolium castaneum]
TRINITY_DN10819_c0_g5	--	--	--	--	--	--	--	Holotricin-3 (Precursor) OS=Holotrichia diomphalia (Korean black chafer) PE=1 SV=2	holotricin-like peptide [Harmonia axyridis]
TRINITY_DN14974_c0_g11	--	--	Cellular Component: integral component of membrane (GO:0016021);; Biological Process: vesicle-mediated transport (GO:0016192);;	--	[U]	Intracellular trafficking, secretion, and vesicular transport	Got1/Sft2-like family	--	PREDICTED: vesicle transport protein SFT2B [Tribolium castaneum]
TRINITY_DN4421_c0_g1	[L]	Replication, recombination and repair	Molecular Function: catalytic activity (GO:0003824);; Biological Process: macromolecule metabolic process (GO:0043170);; Biological Process: primary metabolic process (GO:0044238);;	--	[R]	General function prediction only	Reverse transcriptase (RNA-dependent DNA polymerase);; Retroviral aspartyl protease;; Aspartyl protease	Endonuclease GN=pol OS=Drosophila melanogaster (Fruit fly) PE=3 SV=1	hypothetical protein TcasGA2_TC001846 [Tribolium castaneum]
TRINITY_DN3076_c0_g1	--	--	Biological Process: intracellular protein transport (GO:0006886);; Molecular Function: Rab GTPase binding (GO:0017137);; Molecular Function: metal ion binding (GO:0046872);;	--	[U]	Intracellular trafficking, secretion, and vesicular transport	--	Rab-3-interacting molecule unc-10 GN=unc-10 OS=Caenorhabditis elegans PE=1 SV=2	PREDICTED: regulating synaptic membrane exocytosis protein 2 [Tribolium castaneum]
TRINITY_DN20366_c0_g2	[P]	Inorganic ion transport and metabolism	Molecular Function: magnesium ion binding (GO:0000287);; Molecular Function: phospholipid-translocating ATPase activity (GO:0004012);; Molecular Function: ATP binding (GO:0005524);; Biological Process: metabolic process (GO:0008152);; Molecular Function: ATPase activity, coupled to transmembrane movement of ions, phosphorylative mechanism (GO:0015662);; Cellular Component: integral component of m…	K01530|0.0|tca:663307|similar to CG17034-PD, isoform D	[R]	General function prediction only	--	Phospholipid-transporting ATPase tat-1 GN=tat-1 OS=Caenorhabditis elegans PE=3 SV=3	PREDICTED: probable phospholipid-transporting ATPase IA isoform X4 [Tribolium castaneum]
TRINITY_DN19327_c0_g3	--	--	--	--	--	--	--	--	hypothetical protein [Trichomonas vaginalis G3]
TRINITY_DN4470_c0_g1	--	--	--	--	--	--	--	--	hypothetical protein SINV_01299, partial [Solenopsis invicta]
TRINITY_DN13642_c0_g2	[F]	Nucleotide transport and metabolism	Biological Process: G1/S transition of mitotic cell cycle (GO:0000082);; Biological Process: cell fate specification (GO:0001708);; Biological Process: cell fate determination (GO:0001709);; Biological Process: instar larval development (GO:0002168);; Molecular Function: GTPase activity (GO:0003924);; Molecular Function: IMP dehydrogenase activity (GO:0003938);; Molecular Function: protein bindin…	K00088|1e-137|tca:655025|similar to inosine-5-monophosphate dehydrogenase	[F]	Nucleotide transport and metabolism	IMP dehydrogenase / GMP reductase domain;; Nitronate monooxygenase;; FMN-dependent dehydrogenase;; Histidine biosynthesis protein	Inosine-5&apos;-monophosphate dehydrogenase {ECO:0000255|HAMAP-Rule:MF_03156} GN=ras OS=Drosophila melanogaster (Fruit fly) PE=1 SV=1	hypothetical protein D910_11933, partial [Dendroctonus ponderosae]
TRINITY_DN17766_c0_g1	[R]	General function prediction only	--	K00670|0.0|tca:664508|similar to CG12202-PA	[B]	Chromatin structure and dynamics	NMDA receptor-regulated protein 1	--	PREDICTED: N-alpha-acetyltransferase 16, NatA auxiliary subunit isoform X2 [Tribolium castaneum]
TRINITY_DN20633_c1_g2	--	--	--	--	--	--	--	--	PREDICTED: putative methyltransferase NSUN7 [Tribolium castaneum]
TRINITY_DN19553_c0_g1	[RTKL]	--	Molecular Function: protein serine/threonine kinase activity (GO:0004674);; Molecular Function: ATP binding (GO:0005524);; Biological Process: protein phosphorylation (GO:0006468);;	K04368|0.0|tca:661995|similar to CG15793-PA	[T]	Signal transduction mechanisms	Protein kinase domain;; Protein tyrosine kinase	Dual specificity mitogen-activated protein kinase kinase dSOR1 GN=Dsor1 OS=Drosophila melanogaster (Fruit fly) PE=1 SV=2	unknown [Dendroctonus ponderosae]
TRINITY_DN17716_c1_g3	--	--	--	K07424|4e-14|tca:664295|CYP9Z4, GLEAN_06444	[Q]	Secondary metabolites biosynthesis, transport and catabolism	--	Probable cytochrome P450 9f2 GN=Cyp9f2 OS=Drosophila melanogaster (Fruit fly) PE=2 SV=1	cytochrome P450 CYP9Z401 [Cryptolaemus montrouzieri]
TRINITY_DN13171_c0_g1	--	--	--	--	--	--	--	--	PREDICTED: harmonin isoform X1 [Tribolium castaneum]
TRINITY_DN12371_c0_g1	--	--	--	--	--	--	--	--	PREDICTED: BUB3-interacting and GLEBS motif-containing protein ZNF207 isoform X2 [Tribolium castaneum]
TRINITY_DN95_c0_g1	--	--	Molecular Function: binding (GO:0005488);; Biological Process: cell communication (GO:0007154);; Biological Process: single organism signaling (GO:0044700);;	--	--	--	--	--	hypothetical protein D910_00834 [Dendroctonus ponderosae]
TRINITY_DN19296_c0_g8	--	--	Biological Process: intracellular protein transport (GO:0006886);; Molecular Function: Ran GTPase binding (GO:0008536);;	--	[YU]	--	--	--	PREDICTED: importin-5 [Tribolium castaneum]
TRINITY_DN15700_c0_g2	[J]	Translation, ribosomal structure and biogenesis	Cellular Component: cytoplasm (GO:0005737);; Biological Process: primary metabolic process (GO:0044238);; Biological Process: cellular biosynthetic process (GO:0044249);; Biological Process: cellular response to hypoxia (GO:0071456);; Biological Process: organic substance biosynthetic process (GO:1901576);;	K03754|1e-101|tca:655975|similar to CG2677-PA	[J]	Translation, ribosomal structure and biogenesis	Initiation factor 2 subunit family;; C2H2-type zinc-finger domain;; Zinc finger, C2H2 type;; C2H2-type zinc finger;; Zinc-finger double domain	Translation initiation factor eIF-2B subunit beta GN=eif2b2 OS=Dictyostelium discoideum (Slime mold) PE=3 SV=1	PREDICTED: translation initiation factor eIF-2B subunit beta [Tribolium castaneum]
TRINITY_DN26732_c0_g1	--	--	--	--	--	--	Ecdysteroid kinase	--	--
TRINITY_DN17557_c0_g1	--	--	--	K01958|3e-81|tca:662701|similar to CG1516-PE, isoform E	--	--	non-SMC mitotic condensation complex subunit 1	--	PREDICTED: uncharacterized protein LOC662701 [Tribolium castaneum]
TRINITY_DN18190_c0_g3	--	--	--	--	--	--	Calcineurin-like phosphoesterase	--	PREDICTED: transmembrane protein 62 isoform X1 [Tribolium castaneum]
TRINITY_DN20272_c0_g2	--	--	--	--	--	--	Reverse transcriptase (RNA-dependent DNA polymerase)	Salivary glue protein Sgs-3 (Precursor) GN=Sgs3 OS=Drosophila yakuba (Fruit fly) PE=2 SV=3	PREDICTED: uncharacterized protein LOC105556100 [Vollenhovia emeryi]
TRINITY_DN17917_c0_g1	[R]	General function prediction only	--	--	[R]	General function prediction only	Zinc finger, C2H2 type;; Zinc-finger double domain;; C2H2-type zinc finger;; Zinc-finger of C2H2 type;; Zinc-finger double-stranded RNA-binding;; C2H2-type zinc finger;; Drought induced 19 protein (Di19), zinc-binding	Protein suppressor of hairy wing GN=su(Hw) OS=Drosophila ananassae (Fruit fly) PE=2 SV=1	PREDICTED: zinc finger protein OZF-like [Megachile rotundata]
TRINITY_DN11639_c0_g1	--	--	Biological Process: gene expression (GO:0010467);; Biological Process: cellular macromolecule biosynthetic process (GO:0034645);; Biological Process: primary metabolic process (GO:0044238);;	K03122|1e-142|tca:657518|similar to TFIIA	[K]	Transcription	Transcription factor IIA, alpha/beta subunit	Transcription initiation factor IIA beta chain GN=TfIIA-L OS=Drosophila melanogaster (Fruit fly) PE=1 SV=2	PREDICTED: transcription initiation factor IIA subunit 1 [Tribolium castaneum]
TRINITY_DN14699_c0_g7	[I]	Lipid transport and metabolism	Molecular Function: 3-hydroxyacyl-CoA dehydrogenase activity (GO:0003857);; Biological Process: fatty acid metabolic process (GO:0006631);; Molecular Function: coenzyme binding (GO:0050662);; Biological Process: oxidation-reduction process (GO:0055114);;	K13247|1e-55|tca:656318|similar to CG9914-PA	[I]	Lipid transport and metabolism	3-hydroxyacyl-CoA dehydrogenase, NAD binding domain;; UDP-glucose/GDP-mannose dehydrogenase family, NAD binding domain;; NAD binding domain of 6-phosphogluconate dehydrogenase	Probable 3-hydroxyacyl-CoA dehydrogenase B0272.3 GN=B0272.3 OS=Caenorhabditis elegans PE=1 SV=1	PREDICTED: lambda-crystallin [Tribolium castaneum]
TRINITY_DN11056_c0_g1	--	--	--	--	--	--	--	--	PREDICTED: uncharacterized protein LOC103312856 isoform X1 [Tribolium castaneum]
TRINITY_DN28711_c0_g1	[GEPR]	--	--	--	[R]	General function prediction only	Sugar (and other) transporter	--	PREDICTED: facilitated trehalose transporter Tret1-like isoform X2 [Tribolium castaneum]
TRINITY_DN5366_c0_g9	--	--	Molecular Function: structural constituent of ribosome (GO:0003735);; Cellular Component: mitochondrial large ribosomal subunit (GO:0005762);; Biological Process: translation (GO:0006412);;	--	[J]	Translation, ribosomal structure and biogenesis	Mitochondrial ribosomal protein L27	39S ribosomal protein L41, mitochondrial (Precursor) GN=mRpL41 OS=Drosophila pseudoobscura pseudoobscura (Fruit fly) PE=3 SV=1	PREDICTED: 39S ribosomal protein L41, mitochondrial [Tribolium castaneum]
TRINITY_DN13590_c0_g7	--	--	--	--	--	--	--	--	hypothetical protein C923_03007 [Plasmodium falciparum UGT5.1]
TRINITY_DN19403_c0_g1	--	--	Biological Process: amino acid transmembrane transport (GO:0003333);; Molecular Function: amino acid transmembrane transporter activity (GO:0015171);; Cellular Component: integral component of membrane (GO:0016021);; Biological Process: regulation of growth (GO:0040008);; Biological Process: regulation of imaginal disc-derived wing size (GO:0044719);;	--	[E]	Amino acid transport and metabolism	Transmembrane amino acid transporter protein	Probable amino acid transporter skat-1 {ECO:0000303|PubMed:24204312} OS=Caenorhabditis elegans PE=2 SV=2	conserved hypothetical protein [Culex quinquefasciatus]
TRINITY_DN23951_c0_g1	[L]	Replication, recombination and repair	Biological Process: DNA metabolic process (GO:0006259);; Molecular Function: metal ion binding (GO:0046872);;	--	[R]	General function prediction only	--	Uncharacterized protein K02A2.6 GN=K02A2.6 OS=Caenorhabditis elegans PE=3 SV=1	reverse transcriptase [Ancylostoma duodenale]
TRINITY_DN20603_c0_g13	--	--	--	K01205|2e-25|tca:662042|similar to Alpha-N-acetylglucosaminidase precursor (N-acetyl-alpha-glucosaminidase) (NAG)	[U]	Intracellular trafficking, secretion, and vesicular transport	Alpha-N-acetylglucosaminidase (NAGLU) C-terminal domain	--	PREDICTED: alpha-N-acetylglucosaminidase [Wasmannia auropunctata]
TRINITY_DN17312_c0_g1	[CI]	--	Molecular Function: binding (GO:0005488);;	--	[C]	Energy production and conversion	Cytochrome b5-like Heme/Steroid binding domain	Cytochrome b5 GN=Cyt-b5 OS=Musca domestica (House fly) PE=1 SV=1	PREDICTED: cytochrome b5 [Tribolium castaneum]
TRINITY_DN17988_c0_g2	--	--	--	--	[S]	Function unknown	Protein of unknown function DUF89	Venom protein 2 (Precursor) GN=vpr2 OS=Pimpla hypochondriaca (Parasitoid wasp) PE=1 SV=1	PREDICTED: UPF0364 protein C6orf211-like [Tribolium castaneum]
TRINITY_DN24442_c0_g1	--	--	--	K04363|1e-06|dre:30745|pdgfra, fc27f02, pdgfr-a, wu:fc27f02	--	--	Immunoglobulin domain;; Immunoglobulin I-set domain;; Immunoglobulin domain;; Immunoglobulin V-set domain;; Immunoglobulin domain	--	--
TRINITY_DN20665_c0_g5	--	--	Molecular Function: binding (GO:0005488);;	K11449|9e-20|tca:655414|similar to CG8165-PA	[A]	RNA processing and modification	--	Histone-lysine N-methyltransferase, H3 lysine-79 specific {ECO:0000303|PubMed:21187070} OS=Dictyostelium discoideum (Slime mold) PE=2 SV=2	PREDICTED: probable JmjC domain-containing histone demethylation protein 2C [Tribolium castaneum]
TRINITY_DN13196_c0_g1	--	--	--	--	--	--	TMEM192 family	--	PREDICTED: transmembrane protein 192 [Tribolium castaneum]
TRINITY_DN12711_c0_g1	[L]	Replication, recombination and repair	--	--	--	--	--	--	--
TRINITY_DN20083_c0_g1	--	--	--	--	--	--	--	--	PREDICTED: uncharacterized serine-rich protein C215.13 [Tribolium castaneum]
TRINITY_DN1748_c0_g1	--	--	--	--	--	--	--	--	hypothetical protein D910_12274 [Dendroctonus ponderosae]
TRINITY_DN19238_c2_g5	[R]	General function prediction only	--	--	[M]	Cell wall/membrane/envelope biogenesis	Ankyrin repeats (3 copies);; Ankyrin repeats (many copies);; Ankyrin repeat;; Ankyrin repeat;; Ankyrin repeats (many copies)	Homeobox protein Wariai GN=warA OS=Dictyostelium discoideum (Slime mold) PE=2 SV=1	ankyrin repeat protein [Trichomonas vaginalis G3]
TRINITY_DN23155_c0_g1	--	--	Molecular Function: catalytic activity (GO:0003824);;	--	--	--	--	Endonuclease (Fragment) OS=Popillia japonica (Japanese beetle) PE=3 SV=2	RecName: Full=Retrovirus-related Pol polyprotein from type-1 retrotransposable element R2; AltName: Full=Retrovirus-related Pol polyprotein from type I retrotransposable element R2; Includes: RecName: Full=Reverse transcriptase; Includes: RecName: Full=Endonuclease, partial [Popillia japonica]
TRINITY_DN14804_c0_g1	--	--	--	--	[R]	General function prediction only	Zinc finger, C2H2 type;; Zinc-finger double domain	Probable transcription factor Ken (Fragment) GN=ken OS=Drosophila yakuba (Fruit fly) PE=2 SV=1	PREDICTED: zinc finger protein 658B [Musca domestica]
TRINITY_DN20_c0_g1	--	--	--	--	--	--	--	--	PREDICTED: uncharacterized protein LOC105380884 [Plutella xylostella]
TRINITY_DN18995_c2_g2	--	--	Molecular Function: ion channel activity (GO:0005216);; Biological Process: anion transport (GO:0006820);; Biological Process: ion transmembrane transport (GO:0034220);;	--	--	--	--	--	PREDICTED: suppressor APC domain-containing protein 2 [Tribolium castaneum]
TRINITY_DN20412_c0_g6	--	--	Biological Process: metabolic process (GO:0008152);; Molecular Function: transferase activity, transferring glycosyl groups (GO:0016757);;	--	--	--	--	Protein kibra GN=Kibra OS=Drosophila mojavensis (Fruit fly) PE=3 SV=1	hypothetical protein D910_08578 [Dendroctonus ponderosae]
TRINITY_DN20412_c0_g13	--	--	--	--	--	--	--	--	PREDICTED: protein kibra isoform X2 [Tribolium castaneum]
TRINITY_DN12116_c1_g1	[J]	Translation, ribosomal structure and biogenesis	Molecular Function: structural constituent of ribosome (GO:0003735);; Cellular Component: ribosome (GO:0005840);; Biological Process: translation (GO:0006412);;	K02934|2e-63|tca:661891|similar to CG11522-PB, isoform B	[J]	Translation, ribosomal structure and biogenesis	Ribosomal protein L6e	60S ribosomal protein L6 GN=rpl6 OS=Dictyostelium discoideum (Slime mold) PE=1 SV=1	ribosomal protein L6 [Chrysomela tremula]
TRINITY_DN10099_c0_g1	[R]	General function prediction only	Molecular Function: organic cyclic compound binding (GO:0097159);; Molecular Function: heterocyclic compound binding (GO:1901363);;	--	[A]	RNA processing and modification	RNA recognition motif. (a.k.a. RRM, RBD, or RNP domain);; RNA recognition motif (a.k.a. RRM, RBD, or RNP domain);; RNA recognition motif. (a.k.a. RRM, RBD, or RNP domain)	RNA-binding protein Rsf1 GN=Rsf1 OS=Drosophila melanogaster (Fruit fly) PE=1 SV=1	PREDICTED: RNA-binding protein Rsf1 [Tribolium castaneum]
TRINITY_DN12962_c0_g1	[R]	General function prediction only	Molecular Function: structural molecule activity (GO:0005198);; Biological Process: intracellular protein transport (GO:0006886);; Biological Process: vesicle-mediated transport (GO:0016192);; Cellular Component: membrane coat (GO:0030117);;	--	[U]	Intracellular trafficking, secretion, and vesicular transport	Coatomer WD associated region;; WD domain, G-beta repeat;; WD domain, G-beta repeat;; Eukaryotic translation initiation factor eIF2A	Coatomer subunit beta&apos; GN=beta&apos;Cop OS=Drosophila melanogaster (Fruit fly) PE=2 SV=2	PREDICTED: coatomer subunit beta&apos; [Tribolium castaneum]
TRINITY_DN11063_c0_g1	--	--	Molecular Function: transferase activity, transferring glycosyl groups (GO:0016757);;	--	[GC]	--	--	--	hypothetical protein D910_01882 [Dendroctonus ponderosae]
TRINITY_DN19799_c0_g3	--	--	Cellular Component: integral component of membrane (GO:0016021);; Biological Process: transmembrane transport (GO:0055085);;	K14613|2e-18|tca:655217|similar to AGAP003000-PA	[R]	General function prediction only	--	--	Proton-coupled folate transporter [Zootermopsis nevadensis]
TRINITY_DN19109_c0_g1	--	--	Molecular Function: G-protein coupled receptor binding (GO:0001664);; Molecular Function: GTPase activity (GO:0003924);; Molecular Function: signal transducer activity (GO:0004871);; Molecular Function: GTP binding (GO:0005525);; Biological Process: G-protein coupled receptor signaling pathway (GO:0007186);; Biological Process: small GTPase mediated signal transduction (GO:0007264);; Biological P…	K04346|8e-55|tca:661072|similar to CG6457-PA	[DT]	--	G-protein alpha subunit;; ADP-ribosylation factor family	Guanine nucleotide-binding protein subunit alpha homolog GN=cta OS=Drosophila melanogaster (Fruit fly) PE=2 SV=1	PREDICTED: guanine nucleotide-binding protein subunit alpha homolog [Tribolium castaneum]
TRINITY_DN17426_c0_g1	[R]	General function prediction only	--	K11790|0.0|tca:662401|similar to CG11295-PA	[S]	Function unknown	WD domain, G-beta repeat	Protein lethal(2)denticleless GN=l(2)dtl OS=Drosophila melanogaster (Fruit fly) PE=1 SV=2	PREDICTED: protein lethal(2)denticleless [Tribolium castaneum]
TRINITY_DN3709_c0_g2	--	--	--	--	--	--	--	--	PREDICTED: 52 kDa repressor of the inhibitor of the protein kinase-like [Acyrthosiphon pisum]
TRINITY_DN13350_c0_g1	[I]	Lipid transport and metabolism	Molecular Function: hydroxymethylglutaryl-CoA reductase (NADPH) activity (GO:0004420);; Cellular Component: endoplasmic reticulum membrane (GO:0005789);; Biological Process: isoprenoid biosynthetic process (GO:0008299);; Biological Process: coenzyme A metabolic process (GO:0015936);; Cellular Component: integral component of membrane (GO:0016021);; Molecular Function: NADP binding (GO:0050661);; …	K00021|0.0|tca:662673|similar to CG10367-PA, isoform A	[I]	Lipid transport and metabolism	Hydroxymethylglutaryl-coenzyme A reductase;; Sterol-sensing domain of SREBP cleavage-activation;; Patched family	3-hydroxy-3-methylglutaryl-coenzyme A reductase OS=Blattella germanica (German cockroach) PE=2 SV=1	PREDICTED: 3-hydroxy-3-methylglutaryl-coenzyme A reductase [Tribolium castaneum]
TRINITY_DN12824_c0_g2	[J]	Translation, ribosomal structure and biogenesis	Biological Process: metabolic process (GO:0008152);; Molecular Function: transferase activity (GO:0016740);; Cellular Component: ribonucleoprotein complex (GO:0030529);;	K02995|5e-13|tca:655685|similar to ribosomal protein S8	[J]	Translation, ribosomal structure and biogenesis	--	40S ribosomal protein S8 GN=RpS8 OS=Apis mellifera (Honeybee) PE=2 SV=2	PREDICTED: 40S ribosomal protein S8-like [Diaphorina citri]
TRINITY_DN12208_c0_g1	[J]	Translation, ribosomal structure and biogenesis	Molecular Function: structural constituent of ribosome (GO:0003735);; Biological Process: translation (GO:0006412);; Cellular Component: large ribosomal subunit (GO:0015934);;	K02872|1e-127|tca:663151|RpL13a	[J]	Translation, ribosomal structure and biogenesis	Ribosomal protein L13	60S ribosomal protein L13a GN=RpL13A OS=Spodoptera frugiperda (Fall armyworm) PE=2 SV=1	PREDICTED: 60S ribosomal protein L13a [Tribolium castaneum]
TRINITY_DN10995_c0_g1	[R]	General function prediction only	Molecular Function: nucleotide binding (GO:0000166);; Molecular Function: nucleic acid binding (GO:0003676);; Cellular Component: viral nucleocapsid (GO:0019013);; Cellular Component: ribonucleoprotein complex (GO:0030529);;	K11093|0.0|tca:662320|similar to U1 small nuclear ribonucleoprotein 70 kDa (U1 snRNP 70 kDa) (snRNP70)	[A]	RNA processing and modification	U1 small nuclear ribonucleoprotein of 70kDa MW N terminal;; RNA recognition motif. (a.k.a. RRM, RBD, or RNP domain);; RNA recognition motif (a.k.a. RRM, RBD, or RNP domain);; RNA recognition motif. (a.k.a. RRM, RBD, or RNP domain)	U1 small nuclear ribonucleoprotein 70 kDa GN=snRNP-U1-70K OS=Drosophila melanogaster (Fruit fly) PE=1 SV=2	PREDICTED: U1 small nuclear ribonucleoprotein 70 kDa [Tribolium castaneum]
TRINITY_DN15442_c0_g6	--	--	Biological Process: fatty acid biosynthetic process (GO:0006633);; Cellular Component: integral component of membrane (GO:0016021);; Molecular Function: transferase activity (GO:0016740);;	--	[I]	Lipid transport and metabolism	GNS1/SUR4 family	Putative fatty acid elongation protein 3 GN=elo-3 OS=Caenorhabditis elegans PE=1 SV=2	PREDICTED: elongation of very long chain fatty acids protein 6 [Tribolium castaneum]
TRINITY_DN19701_c1_g2	--	--	Molecular Function: actin binding (GO:0003779);; Molecular Function: calcium ion binding (GO:0005509);;	--	[Z]	Cytoskeleton	Calponin homology (CH) domain;; CAMSAP CH domain	Fimbrin GN=fimA OS=Dictyostelium discoideum (Slime mold) PE=2 SV=2	PREDICTED: fimbrin isoform X1 [Tribolium castaneum]
TRINITY_DN18473_c0_g3	--	--	Molecular Function: zinc ion binding (GO:0008270);;	K11459|2e-51|tca:657155|similar to xbmi-1 protein	[S]	Function unknown	Zinc finger, C3HC4 type (RING finger)	Polycomb group protein Psc GN=Psc OS=Drosophila melanogaster (Fruit fly) PE=1 SV=2	PREDICTED: polycomb complex protein BMI-1-B-like [Tribolium castaneum]
TRINITY_DN18810_c0_g2	--	--	--	--	--	--	--	Axoneme-associated protein mst101(2) GN=mst101(2) OS=Drosophila hydei (Fruit fly) PE=1 SV=1	hypothetical protein TcasGA2_TC001933 [Tribolium castaneum]
TRINITY_DN9001_c0_g1	--	--	--	--	[R]	General function prediction only	Reverse transcriptase (RNA-dependent DNA polymerase);; RNase H;; Reverse transcriptase (RNA-dependent DNA polymerase)	Putative 115 kDa protein in type-1 retrotransposable element R1DM GN=R1A1-element\ORF2 OS=Drosophila melanogaster (Fruit fly) PE=3 SV=1	PREDICTED: RNA-directed DNA polymerase from mobile element jockey-like [Plutella xylostella]
TRINITY_DN18573_c0_g1	[S]	Function unknown	Biological Process: negative regulation of epidermal growth factor receptor signaling pathway (GO:0042059);;	--	[R]	General function prediction only	Leucine rich repeat;; Leucine Rich repeats (2 copies);; Leucine Rich Repeat;; Leucine rich repeats (6 copies);; Immunoglobulin I-set domain;; Immunoglobulin domain;; Leucine Rich repeat;; Immunoglobulin domain;; Immunoglobulin V-set domain;; Leucine rich repeat	Protein slit C-product (Precursor) GN=sli OS=Drosophila melanogaster (Fruit fly) PE=1 SV=2	PREDICTED: leucine-rich repeat-containing protein 24 [Tribolium castaneum]
TRINITY_DN14943_c0_g8	--	--	--	--	--	--	--	--	PREDICTED: inositol polyphosphate multikinase [Tribolium castaneum]
TRINITY_DN16435_c0_g1	--	--	--	--	--	--	--	--	PREDICTED: uncharacterized protein LOC103314619 [Tribolium castaneum]
TRINITY_DN11552_c0_g1	[G]	Carbohydrate transport and metabolism	--	--	[G]	Carbohydrate transport and metabolism	--	Protein rtoA (Precursor) GN=rtoA OS=Dictyostelium discoideum (Slime mold) PE=2 SV=2	hypothetical protein LOTGIDRAFT_170192 [Lottia gigantea]
TRINITY_DN23267_c0_g1	--	--	--	--	--	--	--	--	hypothetical protein TcasGA2_TC009399 [Tribolium castaneum]
TRINITY_DN22387_c0_g1	--	--	--	--	--	--	--	--	PREDICTED: uncharacterized protein LOC105618490 [Atta cephalotes]
TRINITY_DN19669_c0_g3	[E]	Amino acid transport and metabolism	Molecular Function: asparagine synthase (glutamine-hydrolyzing) activity (GO:0004066);; Molecular Function: ATP binding (GO:0005524);; Biological Process: L-asparagine biosynthetic process (GO:0070981);;	K01953|3e-92|tca:100141713|similar to asparagine synthetase	[E]	Amino acid transport and metabolism	Asparagine synthase	Probable asparagine synthetase [glutamine-hydrolyzing] GN=asns OS=Dictyostelium discoideum (Slime mold) PE=1 SV=1	PREDICTED: asparagine synthetase [glutamine-hydrolyzing] [Tribolium castaneum]
TRINITY_DN12248_c0_g1	--	--	--	--	--	--	Cell division cycle-associated protein 8	Borealin GN=borr OS=Drosophila melanogaster (Fruit fly) PE=1 SV=1	PREDICTED: borealin isoform X1 [Tribolium castaneum]
TRINITY_DN20649_c0_g1	--	--	--	--	[R]	General function prediction only	--	--	hypothetical protein D910_04313, partial [Dendroctonus ponderosae]
TRINITY_DN15177_c2_g4	--	--	Cellular Component: extracellular region (GO:0005576);; Biological Process: chitin metabolic process (GO:0006030);; Molecular Function: chitin binding (GO:0008061);;	--	--	--	Chitin binding Peritrophin-A domain	--	cuticular protein analogous to peritrophins 1-D precursor [Tribolium castaneum]
TRINITY_DN5309_c0_g4	--	--	--	--	--	--	--	--	PREDICTED: uncharacterized protein LOC103313645 [Tribolium castaneum]
TRINITY_DN12008_c0_g1	--	--	Molecular Function: metal ion binding (GO:0046872);;	--	[R]	General function prediction only	Zinc finger, C2H2 type;; C2H2-type zinc finger;; Zinc-finger double-stranded RNA-binding;; C2H2-type zinc finger;; Zinc-finger of C2H2 type;; Zinc-finger double domain	Zinc finger protein hangover GN=hang OS=Drosophila melanogaster (Fruit fly) PE=1 SV=3	hypothetical protein TcasGA2_TC012869 [Tribolium castaneum]
TRINITY_DN25575_c0_g1	--	--	--	--	[R]	General function prediction only	--	--	PREDICTED: uncharacterized protein LOC101740833 [Bombyx mori]
TRINITY_DN19790_c0_g2	--	--	--	--	--	--	--	--	hypothetical protein TcasGA2_TC013716 [Tribolium castaneum]
TRINITY_DN19560_c0_g4	--	--	Cellular Component: extracellular region (GO:0005576);;	--	--	--	--	--	antibacterial peptide [Harmonia axyridis]
TRINITY_DN7869_c0_g1	[R]	General function prediction only	Molecular Function: catalytic activity (GO:0003824);;	K06972|0.0|tca:663047|similar to CG3107-PA, isoform A	[RO]	--	Peptidase M16C associated;; Peptidase M16 inactive domain;; Insulinase (Peptidase family M16)	Presequence protease, mitochondrial (Precursor) GN=CG3107 OS=Drosophila melanogaster (Fruit fly) PE=2 SV=2	PREDICTED: presequence protease, mitochondrial [Tribolium castaneum]
TRINITY_DN4894_c0_g1	--	--	Molecular Function: galanin receptor activity (GO:0004966);; Biological Process: negative regulation of adenylate cyclase activity (GO:0007194);; Biological Process: positive regulation of cytosolic calcium ion concentration (GO:0007204);; Biological Process: neuropeptide signaling pathway (GO:0007218);; Cellular Component: integral component of membrane (GO:0016021);;	--	[R]	General function prediction only	SAM domain (Sterile alpha motif);; SAM domain (Sterile alpha motif)	Liprin-alpha GN=syd-2 OS=Caenorhabditis elegans PE=2 SV=1	hypothetical protein D910_10920 [Dendroctonus ponderosae]
TRINITY_DN1787_c0_g1	--	--	--	K11841|2e-09|cqu:CpipJ_CPIJ005440|hypothetical protein	--	--	--	Probable RNA-directed DNA polymerase from transposon X-element GN=X-element\ORF2 OS=Drosophila melanogaster (Fruit fly) PE=3 SV=1	PREDICTED: uncharacterized protein LOC105387270 [Plutella xylostella]
TRINITY_DN20297_c0_g1	[O]	Posttranslational modification, protein turnover, chaperones	Molecular Function: oxidoreductase activity (GO:0016491);;	--	[B]	Chromatin structure and dynamics	Oxoglutarate and iron-dependent oxygenase degradation C-term;; 2OG-Fe(II) oxygenase superfamily	Prolyl 3-hydroxylase sudestada1 GN=sud1 OS=Drosophila melanogaster (Fruit fly) PE=2 SV=1	PREDICTED: prolyl 3-hydroxylase sudestada1 [Tribolium castaneum]
TRINITY_DN13323_c0_g1	--	--	Biological Process: protein folding (GO:0006457);; Biological Process: vesicle-mediated transport (GO:0016192);;	--	[P]	Inorganic ion transport and metabolism	Got1/Sft2-like family	Probable Golgi transport protein 1 GN=F41C3.4 OS=Caenorhabditis elegans PE=3 SV=2	unknown [Dendroctonus ponderosae]
TRINITY_DN14877_c0_g2	--	--	Molecular Function: transferase activity (GO:0016740);;	K00993|1e-165|tca:663101|similar to CG33116-PA	[I]	Lipid transport and metabolism	CDP-alcohol phosphatidyltransferase	Uncharacterized CDP-alcohol phosphatidyltransferase class-I family protein 2 GN=captB OS=Dictyostelium discoideum (Slime mold) PE=3 SV=1	PREDICTED: ethanolaminephosphotransferase 1-like [Tribolium castaneum]
TRINITY_DN13241_c0_g2	--	--	--	--	--	--	Protein of unknown function (DUF229);; Sulfatase;; Type I phosphodiesterase / nucleotide pyrophosphatase	--	PREDICTED: uncharacterized protein LOC659544 [Tribolium castaneum]
TRINITY_DN26776_c0_g1	--	--	--	--	--	--	--	--	hypothetical protein TcasGA2_TC010304 [Tribolium castaneum]
TRINITY_DN18824_c0_g1	--	--	Molecular Function: transporter activity (GO:0005215);;	--	[R]	General function prediction only	--	Facilitated trehalose transporter Tret1 {ECO:0000303|PubMed:20035867} OS=Anopheles gambiae (African malaria mosquito) PE=1 SV=3	hypothetical protein TcasGA2_TC012230 [Tribolium castaneum]
TRINITY_DN14071_c0_g1	--	--	--	--	[J]	Translation, ribosomal structure and biogenesis	Pumilio-family RNA binding repeat	--	PREDICTED: nucleolar protein 9 [Tribolium castaneum]
TRINITY_DN20248_c0_g1	--	--	Molecular Function: structural constituent of cuticle (GO:0042302);;	--	--	--	--	Putative uncharacterized protein DDB_G0271606 GN=DDB_G0271606 OS=Dictyostelium discoideum (Slime mold) PE=4 SV=1	PREDICTED: altered inheritance of mitochondria protein 3-like isoform X2 [Tribolium castaneum]
TRINITY_DN7366_c0_g1	--	--	--	--	--	--	Kazal-type serine protease inhibitor domain;; Kazal-type serine protease inhibitor domain	--	GI17786 [Drosophila mojavensis]
TRINITY_DN24031_c0_g1	--	--	--	--	--	--	--	--	PREDICTED: uncharacterized protein LOC105393516 [Plutella xylostella]
TRINITY_DN13176_c0_g1	--	--	--	--	--	--	--	--	hypothetical protein D910_11331 [Dendroctonus ponderosae]
TRINITY_DN20966_c0_g9	--	--	Cellular Component: nucleus (GO:0005634);; Molecular Function: SMAD binding (GO:0046332);;	--	--	--	--	--	hypothetical protein TcasGA2_TC006082 [Tribolium castaneum]
TRINITY_DN17744_c0_g1	[R]	General function prediction only	Biological Process: protein depalmitoylation (GO:0002084);; Molecular Function: palmitoyl-(protein) hydrolase activity (GO:0008474);;	K01074|5e-55|tca:658084|similar to palmitoyl-protein thioesterase 1 (ceroid-lipofuscinosis, neuronal 1, infantile)	[IO]	--	Palmitoyl protein thioesterase	Palmitoyl-protein thioesterase 1 (Precursor) GN=Ppt1 OS=Drosophila melanogaster (Fruit fly) PE=1 SV=2	hypothetical protein YQE_05114, partial [Dendroctonus ponderosae]
TRINITY_DN19308_c0_g3	--	--	Molecular Function: inward rectifier potassium channel activity (GO:0005242);; Cellular Component: integral component of membrane (GO:0016021);; Biological Process: regulation of ion transmembrane transport (GO:0034765);; Biological Process: potassium ion transmembrane transport (GO:0071805);;	--	[P]	Inorganic ion transport and metabolism	Inward rectifier potassium channel	Inward rectifier potassium channel irk-1 GN=irk-1 OS=Caenorhabditis elegans PE=2 SV=2	PREDICTED: G protein-activated inward rectifier potassium channel 3-like [Acromyrmex echinatior]
TRINITY_DN11171_c0_g1	[C]	Energy production and conversion	Molecular Function: electron carrier activity (GO:0009055);; Molecular Function: metal ion binding (GO:0046872);; Molecular Function: 2 iron, 2 sulfur cluster binding (GO:0051537);;	--	[C]	Energy production and conversion	NADH:ubiquinone oxidoreductase, NDUFB5/SGDH subunit;; 2Fe-2S iron-sulfur cluster binding domain	Adrenodoxin-like protein, mitochondrial (Precursor) GN=Fdxh OS=Drosophila melanogaster (Fruit fly) PE=2 SV=3	PREDICTED: adrenodoxin-like protein, mitochondrial [Tribolium castaneum]
TRINITY_DN20651_c0_g6	--	--	--	K09255|3e-06|tca:641547|Dl, Tc-dl	--	--	Rel homology domain (RHD)	Embryonic polarity protein dorsal GN=dl OS=Drosophila melanogaster (Fruit fly) PE=1 SV=2	PREDICTED: transcription factor p65 isoform X2 [Ceratitis capitata]
TRINITY_DN13365_c0_g1	[M]	Cell wall/membrane/envelope biogenesis	Biological Process: immune system process (GO:0002376);; Molecular Function: actin binding (GO:0003779);; Molecular Function: zinc ion binding (GO:0008270);; Molecular Function: N-acetylmuramoyl-L-alanine amidase activity (GO:0008745);; Biological Process: peptidoglycan catabolic process (GO:0009253);;	K01446|7e-84|tca:658050|PGRP	--	--	N-acetylmuramoyl-L-alanine amidase	Peptidoglycan-recognition protein LB (Precursor) GN=PGRP-LB OS=Drosophila melanogaster (Fruit fly) PE=1 SV=1	PREDICTED: peptidoglycan-recognition protein LB isoform X1 [Tribolium castaneum]
TRINITY_DN16393_c2_g1	--	--	--	--	--	--	--	--	hypothetical protein X777_13638 [Cerapachys biroi]
TRINITY_DN8619_c0_g1	--	--	--	--	--	--	--	60S ribosomal protein L3 GN=RpL3 OS=Drosophila melanogaster (Fruit fly) PE=1 SV=3	--
TRINITY_DN13824_c0_g1	[P]	Inorganic ion transport and metabolism	--	K01672|2e-33|tca:659821|similar to CG5379-PA	[R]	General function prediction only	Eukaryotic-type carbonic anhydrase	Putative carbonic anhydrase 3 GN=cah-3 OS=Caenorhabditis elegans PE=3 SV=1	PREDICTED: putative carbonic anhydrase 3 isoform X3 [Tribolium castaneum]
TRINITY_DN16675_c0_g2	--	--	--	--	--	--	--	--	PREDICTED: G-protein coupled receptor Mth2-like isoform X2 [Tribolium castaneum]
TRINITY_DN14374_c0_g1	--	--	--	--	--	--	Insect cuticle protein	--	PREDICTED: regulator of nonsense transcripts 1 [Tribolium castaneum]
TRINITY_DN22248_c0_g1	--	--	--	--	--	--	--	--	hypothetical protein NEMVEDRAFT_v1g155784 [Nematostella vectensis]
TRINITY_DN18975_c2_g6	--	--	--	--	--	--	--	--	PREDICTED: uncharacterized protein LOC103313579 [Tribolium castaneum]
TRINITY_DN24097_c0_g1	[RTKL]	--	Biological Process: MAPK cascade (GO:0000165);; Molecular Function: MAP kinase activity (GO:0004707);; Molecular Function: ATP binding (GO:0005524);; Biological Process: protein phosphorylation (GO:0006468);;	K04464|5e-43|bfo:BRAFLDRAFT_84433|hypothetical protein	[T]	Signal transduction mechanisms	Protein kinase domain;; Protein tyrosine kinase	Extracellular signal-regulated kinase 1 GN=erkA OS=Dictyostelium discoideum (Slime mold) PE=2 SV=2	extracellular signal-regulated protein kinase [Dictyostelium discoideum]
TRINITY_DN8379_c0_g1	--	--	--	--	[S]	Function unknown	Transmembrane protein 231	--	hypothetical protein YQE_04277, partial [Dendroctonus ponderosae]
TRINITY_DN24876_c0_g1	--	--	--	--	--	--	--	G protein-coupled receptor kinase 1 GN=Gprk1 OS=Drosophila melanogaster (Fruit fly) PE=2 SV=2	G protein-coupled receptor kinase 1 [Harpegnathos saltator]
TRINITY_DN13564_c0_g1	[RTKL]	--	Biological Process: cellular process (GO:0009987);; Molecular Function: kinase activity (GO:0016301);;	K08865|2e-65|dpe:Dper_GL16000|GL16000 gene product from transcript GL16000-RA	[T]	Signal transduction mechanisms	Protein kinase domain;; Protein tyrosine kinase	Probable serine/threonine-protein kinase DDB_G0271682 GN=DDB_G0271682 OS=Dictyostelium discoideum (Slime mold) PE=3 SV=2	hypothetical protein YQE_07585, partial [Dendroctonus ponderosae]
TRINITY_DN1150_c0_g2	[T]	Signal transduction mechanisms	Cellular Component: integral component of membrane (GO:0016021);;	--	[U]	Intracellular trafficking, secretion, and vesicular transport	EXS family;; SPX domain	SPX and EXS domain-containing protein 5 GN=DDB_G0290647 OS=Dictyostelium discoideum (Slime mold) PE=3 SV=2	PREDICTED: xenotropic and polytropic retrovirus receptor 1 [Tribolium castaneum]
TRINITY_DN21143_c0_g1	--	--	--	K01027|4e-06|xtr:493307|oxct1, MGC79825	--	--	--	Probable succinyl-CoA:3-ketoacid coenzyme A transferase, mitochondrial (Precursor) GN=oxct1 OS=Dictyostelium discoideum (Slime mold) PE=3 SV=1	--
TRINITY_DN17734_c0_g3	--	--	Molecular Function: binding (GO:0005488);;	K11446|7e-07|nvi:100120294|KDM5A, NV16665	--	--	--	--	PREDICTED: lysine-specific demethylase lid [Tribolium castaneum]
TRINITY_DN18733_c0_g1	--	--	Molecular Function: binding (GO:0005488);;	--	[Z]	Cytoskeleton	Kinesin motor domain;; Helix-hairpin-helix motif	Kinesin-like protein Nod GN=nod OS=Drosophila melanogaster (Fruit fly) PE=1 SV=1	PREDICTED: kinesin-like protein Nod [Tribolium castaneum]
TRINITY_DN12807_c1_g4	--	--	--	--	[E]	Amino acid transport and metabolism	--	--	hypothetical protein NECAME_03569 [Necator americanus]
TRINITY_DN992_c0_g1	--	--	--	--	[R]	General function prediction only	Zinc finger, C2H2 type;; C2H2-type zinc finger	Longitudinals lacking protein, isoforms A/B/D/L OS=Drosophila melanogaster (Fruit fly) PE=1 SV=1	longitudinals lacking isoform 7 [Tribolium castaneum]
TRINITY_DN22478_c0_g1	--	--	Molecular Function: guanyl-nucleotide exchange factor activity (GO:0005085);; Biological Process: regulation of Rho protein signal transduction (GO:0035023);;	--	[T]	Signal transduction mechanisms	RhoGEF domain	Protein vav-1 GN=vav-1 OS=Caenorhabditis elegans PE=1 SV=1	dbl [Culex quinquefasciatus]
TRINITY_DN17956_c0_g1	--	--	--	K13514|7e-58|tca:661146|similar to Acyl-CoA:lysophosphatidylglycerol acyltransferase 1	[I]	Lipid transport and metabolism	--	Putative 1-acyl-sn-glycerol-3-phosphate acyltransferase acl-12 GN=acl-12 OS=Caenorhabditis elegans PE=3 SV=1	PREDICTED: acyl-CoA:lysophosphatidylglycerol acyltransferase 1 [Tribolium castaneum]
TRINITY_DN19757_c0_g2	--	--	--	K11498|1e-153|ptr:461413|CENPE	[Z]	Cytoskeleton	Kinesin motor domain	Kinesin-related protein 4 GN=kif4 OS=Dictyostelium discoideum (Slime mold) PE=2 SV=1	Centromeric protein E [Camponotus floridanus]
TRINITY_DN1524_c0_g1	--	--	--	--	--	--	--	--	PREDICTED: uncharacterized protein LOC103312336 isoform X1 [Tribolium castaneum]
TRINITY_DN8278_c0_g1	--	--	--	--	--	--	Immunoglobulin domain;; Immunoglobulin I-set domain;; Immunoglobulin domain;; CD80-like C2-set immunoglobulin domain;; Immunoglobulin V-set domain;; Immunoglobulin domain	Muscle M-line assembly protein unc-89 GN=unc-89 OS=Caenorhabditis elegans PE=1 SV=3	PREDICTED: poliovirus receptor-related protein 3-like, partial [Tribolium castaneum]
TRINITY_DN3974_c0_g1	--	--	Molecular Function: binding (GO:0005488);;	--	--	--	--	--	polyprotein [Bombyx mori]
TRINITY_DN15315_c0_g1	--	--	--	--	--	--	Protein of unknown function TPD sequence-motif	--	PREDICTED: uncharacterized protein C15orf41 homolog [Tribolium castaneum]
TRINITY_DN8586_c1_g1	--	--	--	--	[R]	General function prediction only	--	--	PREDICTED: synaptic vesicle glycoprotein 2B-like isoform X2 [Tribolium castaneum]
TRINITY_DN25970_c0_g1	--	--	--	--	--	--	--	--	PREDICTED: otopetrin-2 isoform X2 [Tribolium castaneum]
TRINITY_DN6065_c0_g2	--	--	--	--	[L]	Replication, recombination and repair	--	--	PREDICTED: uncharacterized protein LOC103308774 [Acyrthosiphon pisum]
TRINITY_DN17702_c0_g4	--	--	--	--	[S]	Function unknown	--	Protein smg-9 GN=smg-9 OS=Caenorhabditis briggsae PE=3 SV=2	hypothetical protein TcasGA2_TC007722 [Tribolium castaneum]
TRINITY_DN14011_c0_g2	[O]	Posttranslational modification, protein turnover, chaperones	Molecular Function: nucleotide binding (GO:0000166);; Cellular Component: intracellular part (GO:0044424);;	--	[O]	Posttranslational modification, protein turnover, chaperones	ATPase family associated with various cellular activities (AAA);; Holliday junction DNA helicase ruvB N-terminus;; AAA domain (dynein-related subfamily);; RNA helicase	Meiotic spindle formation protein mei-1 {ECO:0000255|HAMAP-Rule:MF_03023} OS=Caenorhabditis elegans PE=1 SV=1	hypothetical protein TcasGA2_TC009993 [Tribolium castaneum]
TRINITY_DN14992_c0_g2	--	--	--	K03511|5e-11|hmg:100197887|similar to DNA polymerase kappa	--	--	--	--	hypothetical protein HELRODRAFT_165469 [Helobdella robusta]
TRINITY_DN18931_c0_g3	--	--	Biological Process: multicellular organism reproduction (GO:0032504);;	--	--	--	--	--	PREDICTED: uncharacterized protein LOC655224 [Tribolium castaneum]
TRINITY_DN20003_c0_g3	--	--	--	--	[R]	General function prediction only	--	--	hypothetical protein TcasGA2_TC004059 [Tribolium castaneum]
TRINITY_DN2804_c0_g1	[QR]	--	Molecular Function: methyltransferase activity (GO:0008168);; Biological Process: methylation (GO:0032259);;	--	[R]	General function prediction only	Methyltransferase involved in Williams-Beuren syndrome;; Methyltransferase domain	Probable 18S rRNA (guanine-N(7))-methyltransferase GN=DDB_G0269722 OS=Dictyostelium discoideum (Slime mold) PE=3 SV=1	PREDICTED: ribosome biogenesis methyltransferase WBSCR22 [Tribolium castaneum]
TRINITY_DN19426_c0_g2	[RTKL]	--	Molecular Function: protein kinase activity (GO:0004672);; Biological Process: phosphorylation (GO:0016310);;	K05688|4e-93|tca:656767|similar to CG4523-PA, isoform A	[T]	Signal transduction mechanisms	Protein kinase domain;; Protein tyrosine kinase	Serine/threonine-protein kinase pink-1, mitochondrial (Precursor) GN=pink-1 OS=Caenorhabditis elegans PE=3 SV=2	PREDICTED: serine/threonine-protein kinase PINK1, mitochondrial [Tribolium castaneum]
TRINITY_DN4167_c1_g1	--	--	--	K08834|3e-08|aag:AaeL_AAEL000596|myosin	[N]	Cell motility	--	Neither inactivation nor afterpotential protein C GN=ninaC OS=Drosophila melanogaster (Fruit fly) PE=1 SV=2	AAEL000596-PA [Aedes aegypti]
TRINITY_DN17164_c0_g1	[RTKL]	--	Biological Process: cellular process (GO:0009987);; Molecular Function: transferase activity, transferring phosphorus-containing groups (GO:0016772);;	K06633|4e-73|tca:659898|similar to CG32417-PA	[D]	Cell cycle control, cell division, chromosome partitioning	Protein kinase domain;; Protein tyrosine kinase	Membrane-associated tyrosine- and threonine-specific cdc2-inhibitory kinase wee-1.3 OS=Caenorhabditis briggsae PE=3 SV=1	PREDICTED: membrane-associated tyrosine- and threonine-specific cdc2-inhibitory kinase [Tribolium castaneum]
TRINITY_DN21189_c0_g2	--	--	--	--	--	--	--	DNA ligase 1 GN=lig1 OS=Dictyostelium discoideum (Slime mold) PE=3 SV=1	PREDICTED: titin-like [Tribolium castaneum]
TRINITY_DN7505_c0_g1	--	--	Molecular Function: peptidase activity (GO:0008233);;	K08585|2e-39|nvi:100119123|NV14368	[OT]	--	EF-hand domain pair;; EF hand;; EF-hand domain;; EF-hand domain pair	Calpain-A catalytic subunit GN=CalpA OS=Drosophila melanogaster (Fruit fly) PE=1 SV=2	PREDICTED: calpain-A-like isoform X3 [Nasonia vitripennis]
TRINITY_DN12715_c0_g1	--	--	Molecular Function: nucleotide binding (GO:0000166);; Cellular Component: cytoplasm (GO:0005737);; Molecular Function: kinase activity (GO:0016301);; Molecular Function: phosphotransferase activity, alcohol group as acceptor (GO:0016773);; Biological Process: cellular metabolic process (GO:0044237);;	K03848|0.0|tca:660992|similar to asparagine-linked glycosylation 6 homolog (yeast, alpha-1,3,-glucosyltransferase)	[GE]	--	ALG6, ALG8 glycosyltransferase family	Probable dolichyl pyrophosphate Man9GlcNAc2 alpha-1,3-glucosyltransferase GN=gny OS=Drosophila melanogaster (Fruit fly) PE=2 SV=2	PREDICTED: dolichyl pyrophosphate Man9GlcNAc2 alpha-1,3-glucosyltransferase [Tribolium castaneum]
TRINITY_DN18043_c0_g1	--	--	Molecular Function: DNA binding (GO:0003677);;	K11831|0.0|tca:658623|similar to CG3114-PF, isoform F	--	--	NLS-binding and DNA-binding and dimerisation domains of Nrf1;; Nrf1 activator activation site binding domain	DNA-binding protein Ewg GN=ewg OS=Drosophila melanogaster (Fruit fly) PE=1 SV=2	PREDICTED: DNA-binding protein Ewg isoform X2 [Tribolium castaneum]
TRINITY_DN28286_c0_g1	--	--	Molecular Function: DNA binding (GO:0003677);; Molecular Function: sequence-specific DNA binding transcription factor activity (GO:0003700);; Molecular Function: calcium ion binding (GO:0005509);; Cellular Component: extracellular region (GO:0005576);; Cellular Component: nucleus (GO:0005634);; Cellular Component: transcription factor complex (GO:0005667);; Biological Process: regulation of trans…	--	[T]	Signal transduction mechanisms	Human growth factor-like EGF	Transmembrane cell adhesion receptor mua-3 (Precursor) GN=mua-3 OS=Caenorhabditis elegans PE=1 SV=2	hypothetical protein TcasGA2_TC011986 [Tribolium castaneum]
TRINITY_DN9692_c0_g2	[R]	General function prediction only	--	--	[S]	Function unknown	WD domain, G-beta repeat	77 kDa echinoderm microtubule-associated protein (Fragment) GN=EMAP OS=Lytechinus variegatus (Green sea urchin) PE=2 SV=1	hypothetical protein D910_00507 [Dendroctonus ponderosae]
TRINITY_DN22418_c0_g1	--	--	--	--	--	--	Carboxylesterase family	Venom carboxylesterase-6 (Precursor) OS=Apis mellifera (Honeybee) PE=2 SV=1	unknown [Dendroctonus ponderosae]
TRINITY_DN18392_c0_g9	--	--	--	--	--	--	--	Glutathione S-transferase C-terminal domain-containing protein homolog GN=CG10428 OS=Drosophila melanogaster (Fruit fly) PE=2 SV=2	hypothetical protein YQE_08867, partial [Dendroctonus ponderosae]
TRINITY_DN8482_c0_g1	--	--	--	--	--	--	--	--	PREDICTED: uncharacterized protein LOC103312987 [Tribolium castaneum]
TRINITY_DN26529_c0_g1	--	--	--	--	--	--	Endonuclease-reverse transcriptase;; Endonuclease/Exonuclease/phosphatase family	--	PREDICTED: uncharacterized protein LOC103310350 [Acyrthosiphon pisum]
TRINITY_DN20829_c0_g22	--	--	--	--	[R]	General function prediction only	SAM domain (Sterile alpha motif);; SAM domain (Sterile alpha motif)	--	hypothetical protein YQE_07790, partial [Dendroctonus ponderosae]
TRINITY_DN15438_c0_g4	--	--	--	--	[O]	Posttranslational modification, protein turnover, chaperones	Alpha crystallin A chain, N terminal	Protein lethal(2)essential for life GN=l(2)efl OS=Drosophila melanogaster (Fruit fly) PE=1 SV=1	PREDICTED: protein lethal(2)essential for life [Tribolium castaneum]
TRINITY_DN13438_c0_g7	--	--	Molecular Function: electron carrier activity (GO:0009055);; Molecular Function: protein disulfide oxidoreductase activity (GO:0015035);; Biological Process: cell redox homeostasis (GO:0045454);; Biological Process: oxidation-reduction process (GO:0055114);;	--	[S]	Function unknown	--	SH3 domain-binding glutamic acid-rich protein homolog GN=Sh3beta OS=Drosophila melanogaster (Fruit fly) PE=1 SV=2	PREDICTED: SH3 domain-binding glutamic acid-rich protein homolog [Tribolium castaneum]
TRINITY_DN15431_c0_g2	--	--	--	--	--	--	PDGF/VEGF domain	--	PREDICTED: uncharacterized protein LOC105454377 [Wasmannia auropunctata]
TRINITY_DN9864_c0_g2	--	--	Molecular Function: hydrolase activity (GO:0016787);; Molecular Function: organic cyclic compound binding (GO:0097159);; Molecular Function: heterocyclic compound binding (GO:1901363);;	--	--	--	--	--	PREDICTED: uncharacterized protein LOC663949 [Tribolium castaneum]
TRINITY_DN6991_c0_g3	--	--	Molecular Function: hydrolase activity (GO:0016787);; Biological Process: macromolecule modification (GO:0043412);; Biological Process: primary metabolic process (GO:0044238);;	K08597|1e-63|tca:656873|similar to CG8493-PA, isoform A	[R]	General function prediction only	Ulp1 protease family, C-terminal catalytic domain	Probable sentrin-specific protease 8 GN=senp8 OS=Dictyostelium discoideum (Slime mold) PE=3 SV=1	PREDICTED: sentrin-specific protease 8 [Tribolium castaneum]
TRINITY_DN20466_c0_g1	--	--	Molecular Function: acyl-CoA dehydrogenase activity (GO:0003995);; Molecular Function: acyl-CoA oxidase activity (GO:0003997);; Cellular Component: peroxisome (GO:0005777);; Biological Process: fatty acid beta-oxidation (GO:0006635);;	K00232|7e-31|tca:658001|similar to pristanoyl acyl-Coenzyme A oxidase 3	[IQ]	--	Acyl-CoA oxidase	--	hypothetical protein D910_04031 [Dendroctonus ponderosae]
TRINITY_DN8406_c0_g1	--	--	Cellular Component: sodium:potassium-exchanging ATPase complex (GO:0005890);; Biological Process: potassium ion transport (GO:0006813);; Biological Process: sodium ion transport (GO:0006814);;	--	[P]	Inorganic ion transport and metabolism	Sodium / potassium ATPase beta chain	Sodium/potassium-transporting ATPase subunit beta-2 GN=nrv2 OS=Drosophila melanogaster (Fruit fly) PE=1 SV=2	PREDICTED: sodium/potassium-transporting ATPase subunit beta-2 isoform X1 [Tribolium castaneum]
TRINITY_DN4390_c0_g2	--	--	Biological Process: ciliary or bacterial-type flagellar motility (GO:0001539);; Molecular Function: microtubule motor activity (GO:0003777);; Molecular Function: ATP binding (GO:0005524);; Cellular Component: axonemal dynein complex (GO:0005858);; Biological Process: microtubule-based movement (GO:0007018);; Biological Process: nucleotide biosynthetic process (GO:0009165);; Molecular Function: AT…	--	[Z]	Cytoskeleton	Dynein heavy chain, N-terminal region 2	Dynein beta chain, ciliary OS=Heliocidaris crassispina (Sea urchin) PE=1 SV=1	hypothetical protein D910_04933 [Dendroctonus ponderosae]
TRINITY_DN15853_c0_g1	--	--	--	--	--	--	--	--	hypothetical protein TcasGA2_TC015389 [Tribolium castaneum]
TRINITY_DN18575_c2_g1	--	--	--	K12172|0.0|tca:655426|similar to CG11856-PA	[U]	Intracellular trafficking, secretion, and vesicular transport	RanBP1 domain;; Zn-finger in Ran binding protein and others;; Anaphase-promoting complex, cyclosome, subunit 3;; Tetratricopeptide repeat;; TPR repeat;; Tetratricopeptide repeat;; Tetratricopeptide repeat;; Tetratricopeptide repeat	Ran-specific GTPase-activating protein homolog GN=ranbp1 OS=Dictyostelium discoideum (Slime mold) PE=1 SV=1	PREDICTED: E3 SUMO-protein ligase RanBP2 [Tribolium castaneum]
TRINITY_DN15450_c0_g2	--	--	--	--	--	--	--	--	PREDICTED: protein PET117 homolog, mitochondrial [Vollenhovia emeryi]
TRINITY_DN16390_c0_g1	--	--	Molecular Function: DNA binding (GO:0003677);; Cellular Component: nucleus (GO:0005634);; Biological Process: regulation of transcription, DNA-templated (GO:0006355);; Molecular Function: protein dimerization activity (GO:0046983);;	--	[K]	Transcription	Hairy Orange;; Helix-loop-helix DNA-binding domain	Protein hairy GN=h OS=Drosophila melanogaster (Fruit fly) PE=1 SV=2	PREDICTED: transcription factor HES-1-like [Tribolium castaneum]
TRINITY_DN20765_c0_g1	--	--	--	--	--	--	--	--	conserved Plasmodium protein, unknown function [Plasmodium falciparum 3D7]
TRINITY_DN7338_c0_g1	--	--	--	--	--	--	Haemolymph juvenile hormone binding protein (JHBP)	Protein takeout (Precursor) GN=to OS=Drosophila melanogaster (Fruit fly) PE=2 SV=1	PREDICTED: protein takeout-like [Tribolium castaneum]
TRINITY_DN2883_c0_g1	--	--	Cellular Component: integral component of plasma membrane (GO:0005887);; Biological Process: cell adhesion (GO:0007155);; Molecular Function: identical protein binding (GO:0042802);;	--	[T]	Signal transduction mechanisms	Immunoglobulin I-set domain;; Immunoglobulin domain;; Immunoglobulin domain;; Immunoglobulin domain;; Immunoglobulin V-set domain;; CD80-like C2-set immunoglobulin domain	Down syndrome cell adhesion molecule-like protein Dscam2 (Precursor) GN=Dscam2 OS=Drosophila melanogaster (Fruit fly) PE=2 SV=3	hypothetical protein TcasGA2_TC009253 [Tribolium castaneum]
TRINITY_DN22911_c0_g1	--	--	--	--	--	--	Trypsin	--	--
TRINITY_DN13573_c0_g2	--	--	Biological Process: metabolic process (GO:0008152);; Molecular Function: cis-stilbene-oxide hydrolase activity (GO:0033961);;	K10719|6e-09|tca:659446|similar to CG15102-PA, isoform A	--	--	--	--	juvenile hormone epoxide hydrolase-like protein 2 [Tribolium castaneum]
TRINITY_DN21259_c1_g12	--	--	--	--	--	--	WASH complex subunit CAP-Z interacting, central region	--	PREDICTED: WASH complex subunit FAM21 homolog [Plutella xylostella]
TRINITY_DN10394_c0_g1	[O]	Posttranslational modification, protein turnover, chaperones	Molecular Function: ATP binding (GO:0005524);; Cellular Component: nucleus (GO:0005634);;	K03283|0.0|tca:657158|similar to heat shock cognate 70	[O]	Posttranslational modification, protein turnover, chaperones	Hsp70 protein;; MreB/Mbl protein	Heat shock 70 kDa protein cognate 4 OS=Manduca sexta (Tobacco hawkmoth) PE=2 SV=1	heat shock protein 70 [Harmonia axyridis]
TRINITY_DN21031_c0_g1	--	--	--	--	--	--	--	Uncharacterized protein DDB_G0283697 GN=DDB_G0283697 OS=Dictyostelium discoideum (Slime mold) PE=4 SV=1	hypothetical protein [Trichomonas vaginalis G3]
TRINITY_DN23782_c0_g1	--	--	--	--	--	--	Endonuclease/Exonuclease/phosphatase family	--	putative pol-like protein [Danaus plexippus]
TRINITY_DN19841_c0_g2	--	--	--	--	[TU]	--	GDP dissociation inhibitor	Rab proteins geranylgeranyltransferase component A OS=Drosophila melanogaster (Fruit fly) PE=2 SV=1	PREDICTED: rab proteins geranylgeranyltransferase component A 1 [Tribolium castaneum]
TRINITY_DN8192_c0_g3	--	--	Molecular Function: nucleic acid binding (GO:0003676);; Cellular Component: nucleus (GO:0005634);; Molecular Function: zinc ion binding (GO:0008270);;	K12826|2e-16|tca:662368|similar to CG10754-PA	--	--	--	Uncharacterized proline-rich protein (Fragment) OS=Owenia fusiformis PE=4 SV=1	unknown [Dendroctonus ponderosae]
TRINITY_DN19229_c0_g3	--	--	--	--	--	--	--	--	PREDICTED: uncharacterized protein LOC103314057 [Tribolium castaneum]
TRINITY_DN21235_c0_g1	--	--	Molecular Function: RNA ligase (ATP) activity (GO:0003972);; Molecular Function: ATP binding (GO:0005524);; Biological Process: tRNA splicing, via endonucleolytic cleavage and ligation (GO:0006388);; Molecular Function: metal ion binding (GO:0046872);; Cellular Component: tRNA-splicing ligase complex (GO:0072669);;	--	[S]	Function unknown	tRNA-splicing ligase RtcB;; Sodium:neurotransmitter symporter family	tRNA-splicing ligase RtcB homolog {ECO:0000255|HAMAP-Rule:MF_03144} GN=CG9987 OS=Drosophila melanogaster (Fruit fly) PE=1 SV=1	PREDICTED: tRNA-splicing ligase RtcB homolog [Tribolium castaneum]
TRINITY_DN19195_c0_g8	--	--	Molecular Function: nucleotide binding (GO:0000166);; Molecular Function: protein serine/threonine kinase activity (GO:0004674);; Biological Process: phosphorylation (GO:0016310);; Molecular Function: ion binding (GO:0043167);;	K06069|1e-40|phu:Phum_PHUM529700|RAC protein kinase DRAC-PK85, putative (EC:2.7.11.13)	[T]	Signal transduction mechanisms	Phorbol esters/diacylglycerol binding domain (C1 domain)	Atypical protein kinase C {ECO:0000312|EMBL:AAF58177.2} OS=Drosophila melanogaster (Fruit fly) PE=1 SV=1	RAC protein kinase DRAC-PK85, putative [Pediculus humanus corporis]
TRINITY_DN26568_c0_g1	[Q]	Secondary metabolites biosynthesis, transport and catabolism	Molecular Function: monooxygenase activity (GO:0004497);; Biological Process: retinol metabolic process (GO:0042572);; Molecular Function: metal ion binding (GO:0046872);; Biological Process: oxidation-reduction process (GO:0055114);;	--	[Q]	Secondary metabolites biosynthesis, transport and catabolism	Retinal pigment epithelial membrane protein	Carotenoid isomerooxygenase GN=ninaB OS=Galleria mellonella (Greater wax moth) PE=1 SV=1	AGAP008143-PA [Anopheles gambiae str. PEST]
TRINITY_DN20707_c0_g1	--	--	--	--	--	--	--	--	PREDICTED: uncharacterized protein LOC103312421 [Tribolium castaneum]
TRINITY_DN4409_c0_g1	--	--	Cellular Component: membrane (GO:0016020);;	--	[R]	General function prediction only	Mitochondrial carrier protein	Mitochondrial substrate carrier family protein C GN=mcfC OS=Dictyostelium discoideum (Slime mold) PE=2 SV=1	GM12856 [Drosophila sechellia]
TRINITY_DN19301_c0_g1	[GEPR]	--	Biological Process: carbohydrate transport (GO:0008643);; Cellular Component: integral component of membrane (GO:0016021);; Molecular Function: substrate-specific transmembrane transporter activity (GO:0022891);; Biological Process: transmembrane transport (GO:0055085);;	--	[G]	Carbohydrate transport and metabolism	Sugar (and other) transporter;; Major Facilitator Superfamily	Glucose transporter type 1 (Precursor) GN=Glut1 OS=Drosophila melanogaster (Fruit fly) PE=2 SV=4	PREDICTED: solute carrier family 2, facilitated glucose transporter member 1 isoform X2 [Tribolium castaneum]
TRINITY_DN18101_c5_g5	[R]	General function prediction only	--	--	[R]	General function prediction only	C2H2-type zinc-finger domain;; Zinc finger, C2H2 type;; Zinc-finger double domain;; C2H2-type zinc finger	Zinc finger protein rotund GN=rn OS=Drosophila melanogaster (Fruit fly) PE=1 SV=2	hypothetical protein BRAFLDRAFT_62293 [Branchiostoma floridae]
TRINITY_DN15829_c0_g1	--	--	--	--	[K]	Transcription	Lens epithelium-derived growth factor (LEDGF)	--	PREDICTED: uncharacterized protein LOC654941 isoform X3 [Tribolium castaneum]
TRINITY_DN18964_c0_g20	--	--	Molecular Function: metal ion binding (GO:0046872);;	K05760|5e-51|tca:658324|similar to CG31794-PC, isoform C	[TZ]	--	--	--	PREDICTED: paxillin isoform X4 [Tribolium castaneum]
TRINITY_DN19338_c0_g6	[R]	General function prediction only	Biological Process: negative regulation of transcription from RNA polymerase II promoter (GO:0000122);; Molecular Function: sequence-specific DNA binding RNA polymerase II transcription factor activity (GO:0000981);; Biological Process: establishment of planar polarity (GO:0001736);; Cellular Component: nucleus (GO:0005634);; Biological Process: JNK cascade (GO:0007254);; Biological Process: germ…	K13943|8e-16|dme:Dmel_CG4427|cbt	[R]	General function prediction only	Zinc-finger double domain;; C2H2-type zinc finger;; Zinc finger, C2H2 type	Protein krueppel (Fragment) GN=Kr OS=Manduca sexta (Tobacco hawkmoth) PE=2 SV=1	PREDICTED: Krueppel-like factor 10-like [Bombyx mori]
TRINITY_DN29246_c0_g1	--	--	--	--	--	--	Transposase IS4	--	PiggyBac transposable element-derived protein 3, partial [Stegodyphus mimosarum]
TRINITY_DN4519_c0_g1	--	--	--	--	[R]	General function prediction only	--	Probable RNA-directed DNA polymerase from transposon BS OS=Drosophila melanogaster (Fruit fly) PE=2 SV=1	PREDICTED: RNA-directed DNA polymerase from mobile element jockey-like [Hydra vulgaris]
TRINITY_DN10856_c0_g1	[T]	Signal transduction mechanisms	Molecular Function: magnesium ion binding (GO:0000287);; Molecular Function: protein serine/threonine phosphatase activity (GO:0004722);; Biological Process: protein dephosphorylation (GO:0006470);; Molecular Function: manganese ion binding (GO:0030145);;	--	[T]	Signal transduction mechanisms	Protein phosphatase 2C;; Protein serine/threonine phosphatase 2C, C-terminal domain	Probable protein phosphatase 2C T23F11.1 GN=ppm-2 OS=Caenorhabditis elegans PE=3 SV=2	PREDICTED: protein phosphatase 1A [Tribolium castaneum]
TRINITY_DN7317_c0_g1	[U]	Intracellular trafficking, secretion, and vesicular transport	Molecular Function: ATP binding (GO:0005524);; Biological Process: signal peptide processing (GO:0006465);; Molecular Function: serine-type peptidase activity (GO:0008236);; Molecular Function: small protein activating enzyme activity (GO:0008641);; Cellular Component: integral component of membrane (GO:0016021);; Molecular Function: acid-amino acid ligase activity (GO:0016881);; Biological Proce…	K13280|1e-117|tca:655258|similar to CG2358-PA	[U]	Intracellular trafficking, secretion, and vesicular transport	Peptidase S24-like	Signal peptidase complex catalytic subunit sec11 GN=sec11 OS=Dictyostelium discoideum (Slime mold) PE=3 SV=1	PREDICTED: signal peptidase complex catalytic subunit SEC11A [Tribolium castaneum]
TRINITY_DN930_c0_g1	--	--	--	--	--	--	--	--	reverse transcriptase [Ciona intestinalis]
TRINITY_DN5461_c0_g1	[OC]	--	--	K09583|9e-17|tca:659551|similar to CG9302-PA	[O]	Posttranslational modification, protein turnover, chaperones	--	Protein disulfide-isomerase (Precursor) GN=Pdi OS=Drosophila melanogaster (Fruit fly) PE=2 SV=1	AGAP010217-PA-like protein [Anopheles sinensis]
TRINITY_DN5724_c0_g2	--	--	--	--	--	--	--	--	hypothetical protein TcasGA2_TC010304 [Tribolium castaneum]
TRINITY_DN19277_c0_g1	--	--	Cellular Component: integral component of membrane (GO:0016021);;	--	[S]	Function unknown	Calcium-activated chloride channel	--	PREDICTED: anoctamin-1-like isoform X2 [Tribolium castaneum]
TRINITY_DN1545_c0_g1	--	--	--	--	--	--	--	RNA-directed DNA polymerase from mobile element jockey GN=pol OS=Drosophila melanogaster (Fruit fly) PE=1 SV=1	hypothetical protein TcasGA2_TC002039, partial [Tribolium castaneum]
TRINITY_DN19161_c1_g9	--	--	Molecular Function: transporter activity (GO:0005215);; Cellular Component: intracellular (GO:0005622);; Biological Process: transport (GO:0006810);;	--	[I]	Lipid transport and metabolism	CRAL/TRIO domain	--	PREDICTED: alpha-tocopherol transfer protein-like isoform X2 [Tribolium castaneum]
TRINITY_DN2267_c0_g2	--	--	Biological Process: cellular process (GO:0009987);;	--	--	--	--	--	hypothetical protein TcasGA2_TC010304 [Tribolium castaneum]
TRINITY_DN354_c0_g1	[R]	General function prediction only	--	--	[I]	Lipid transport and metabolism	Alpha/beta hydrolase family;; Alpha/beta hydrolase family;; Partial alpha/beta-hydrolase lipase region;; alpha/beta hydrolase fold	Lipase 1 (Precursor) GN=Lip1 OS=Drosophila melanogaster (Fruit fly) PE=2 SV=2	PREDICTED: lipase member K-like [Tribolium castaneum]
TRINITY_DN20328_c0_g1	--	--	--	--	--	--	--	Uncharacterized protein DDB_G0283357 GN=DDB_G0283357 OS=Dictyostelium discoideum (Slime mold) PE=4 SV=1	hypothetical protein YQE_08932, partial [Dendroctonus ponderosae]
TRINITY_DN11864_c0_g1	--	--	--	--	--	--	--	Cuticle protein LPCP-23 (Precursor) GN=LPCP-23 OS=Tenebrio molitor (Yellow mealworm beetle) PE=3 SV=2	PREDICTED: larval cuticle protein F1-like [Tribolium castaneum]
TRINITY_DN27021_c0_g1	--	--	Cellular Component: proteinaceous extracellular matrix (GO:0005578);; Biological Process: proteolysis (GO:0006508);; Molecular Function: metallopeptidase activity (GO:0008237);; Molecular Function: zinc ion binding (GO:0008270);;	--	[O]	Posttranslational modification, protein turnover, chaperones	Thrombospondin type 1 domain	Papilin (Precursor) GN=mig-6 OS=Caenorhabditis elegans PE=1 SV=1	PREDICTED: ADAMTS-like protein 1 [Tribolium castaneum]
TRINITY_DN13433_c0_g1	--	--	--	K13105|1e-100|tca:660589|similar to CG17249-PA	[D]	Cell cycle control, cell division, chromosome partitioning	Mitotic checkpoint regulator, MAD2B-interacting	Probable replication factor C subunit 1 GN=rfc1 OS=Dictyostelium discoideum (Slime mold) PE=3 SV=1	PREDICTED: FK506-binding protein 5 isoform X2 [Tribolium castaneum]
TRINITY_DN15136_c0_g1	--	--	--	--	--	--	--	Period circadian protein (Fragments) GN=per OS=Drosophila simulans (Fruit fly) PE=3 SV=2	PREDICTED: uncharacterized protein LOC103312710 [Tribolium castaneum]
TRINITY_DN20651_c0_g14	--	--	Molecular Function: sequence-specific DNA binding transcription factor activity (GO:0003700);; Cellular Component: nucleus (GO:0005634);; Biological Process: regulation of transcription, DNA-templated (GO:0006355);;	K09255|4e-11|phu:Phum_PHUM534140|embryonic polarity dorsal, putative	--	--	--	Embryonic polarity protein dorsal GN=dl OS=Drosophila melanogaster (Fruit fly) PE=1 SV=2	PREDICTED: embryonic polarity protein dorsal-like isoform X1[Polistes canadensis L]
TRINITY_DN17212_c0_g2	--	--	--	--	--	--	--	--	hypothetical protein TcasGA2_TC001057 [Tribolium castaneum]
TRINITY_DN5859_c0_g1	--	--	--	--	[S]	Function unknown	--	WD repeat-containing protein 91 homolog GN=wdr91 OS=Dictyostelium discoideum (Slime mold) PE=3 SV=1	PREDICTED: WD repeat-containing protein 91 [Tribolium castaneum]
TRINITY_DN20164_c0_g1	[R]	General function prediction only	Molecular Function: binding (GO:0005488);;	--	[R]	General function prediction only	Zinc-finger double domain;; Zinc finger, C2H2 type;; C2H2-type zinc finger;; Zinc-finger double-stranded RNA-binding;; Zinc-finger of C2H2 type;; C2H2-type zinc finger;; Methyl-CpG binding domain	Chorion transcription factor Cf2 GN=Cf2 OS=Drosophila melanogaster (Fruit fly) PE=2 SV=3	PREDICTED: zinc finger protein 502 [Tribolium castaneum]
TRINITY_DN3069_c0_g1	--	--	--	--	--	--	--	--	PREDICTED: uncharacterized protein LOC105557057 [Vollenhovia emeryi]
TRINITY_DN21126_c2_g2	--	--	--	--	--	--	--	Uncharacterized protein DDB_G0283697 GN=DDB_G0283697 OS=Dictyostelium discoideum (Slime mold) PE=4 SV=1	hypothetical protein TcasGA2_TC003537 [Tribolium castaneum]
TRINITY_DN18543_c0_g10	--	--	Biological Process: neurotransmitter transport (GO:0006836);; Molecular Function: syntaxin binding (GO:0019905);;	--	--	--	Synaphin protein	Complexin (Precursor) GN=cpx OS=Drosophila melanogaster (Fruit fly) PE=2 SV=1	PREDICTED: complexin isoform X2 [Tribolium castaneum]
TRINITY_DN15504_c0_g1	[S]	Function unknown	--	--	[R]	General function prediction only	Leucine rich repeat;; Leucine Rich repeats (2 copies);; Leucine rich repeats (6 copies);; Leucine Rich repeat;; Leucine Rich Repeat;; Leucine rich repeat	Leucine-rich repeat-containing protein egg-6 (Precursor) OS=Caenorhabditis elegans PE=2 SV=2	PREDICTED: toll-like receptor 13 [Tribolium castaneum]
TRINITY_DN12675_c0_g1	[O]	Posttranslational modification, protein turnover, chaperones	Molecular Function: ATP binding (GO:0005524);; Cellular Component: cytoplasm (GO:0005737);; Biological Process: protein folding (GO:0006457);; Molecular Function: unfolded protein binding (GO:0051082);;	K09499|1e-85|tca:655805|similar to CG8351-PA	[O]	Posttranslational modification, protein turnover, chaperones	TCP-1/cpn60 chaperonin family	T-complex protein 1 subunit eta GN=cct7 OS=Dictyostelium discoideum (Slime mold) PE=3 SV=1	PREDICTED: T-complex protein 1 subunit eta [Tribolium castaneum]
TRINITY_DN16986_c1_g1	--	--	--	--	--	--	Septum formation topological specificity factor MinE	Titin GN=CG1915 OS=Drosophila melanogaster (Fruit fly) PE=1 SV=3	I-connectin [Procambarus clarkii]
TRINITY_DN25184_c0_g1	--	--	Molecular Function: microtubule motor activity (GO:0003777);; Molecular Function: calcium ion binding (GO:0005509);; Molecular Function: ATP binding (GO:0005524);; Biological Process: transport (GO:0006810);; Biological Process: microtubule-based movement (GO:0007018);; Biological Process: metabolic process (GO:0008152);; Cellular Component: dynein complex (GO:0030286);;	--	[Z]	Cytoskeleton	--	Dynein beta chain, ciliary OS=Tripneustes gratilla (Hawaian sea urchin) PE=1 SV=1	hypothetical protein TcasGA2_TC010960 [Tribolium castaneum]
TRINITY_DN14803_c0_g1	--	--	--	--	--	--	--	--	putative beta-esterase [Leptinotarsa decemlineata]
TRINITY_DN11823_c0_g1	[R]	General function prediction only	Molecular Function: nucleotide binding (GO:0000166);; Molecular Function: nucleic acid binding (GO:0003676);; Molecular Function: zinc ion binding (GO:0008270);;	K13187|0.0|tca:659335|similar to CG8597-PA, isoform A	[AR]	--	RNA recognition motif. (a.k.a. RRM, RBD, or RNP domain);; RNA recognition motif (a.k.a. RRM, RBD, or RNP domain);; RNA recognition motif. (a.k.a. RRM, RBD, or RNP domain);; Zinc knuckle	RNA-binding protein lark GN=lark OS=Drosophila melanogaster (Fruit fly) PE=1 SV=1	PREDICTED: RNA-binding protein lark [Tribolium castaneum]
TRINITY_DN4576_c0_g1	--	--	--	--	--	--	--	--	PREDICTED: uncharacterized protein LOC657912 isoform X4 [Tribolium castaneum]
TRINITY_DN25883_c0_g1	--	--	--	--	--	--	--	--	hypothetical protein CAPTEDRAFT_200270 [Capitella teleta]
TRINITY_DN19866_c0_g15	--	--	--	--	[V]	Defense mechanisms	Serpin (serine protease inhibitor)	Serine protease inhibitor {ECO:0000312|EMBL:AAT35220.1} (Precursor) OS=Cyanea capillata (Lion&apos;s mane jellyfish) PE=1 SV=1	PREDICTED: serpin B12 [Tribolium castaneum]
TRINITY_DN21367_c0_g3	--	--	Biological Process: cellular process (GO:0009987);; Molecular Function: transferase activity, transferring phosphorus-containing groups (GO:0016772);;	--	[S]	Function unknown	--	Reticulocyte-binding protein 2 (Precursor) GN=RBP-2 OS=Plasmodium vivax (strain Belem) PE=3 SV=2	PREDICTED: nuclear anchorage protein 1-like [Tribolium castaneum]
TRINITY_DN16886_c2_g1	[R]	General function prediction only	Molecular Function: nucleotide binding (GO:0000166);; Molecular Function: nucleic acid binding (GO:0003676);; Cellular Component: viral nucleocapsid (GO:0019013);; Cellular Component: ribonucleoprotein complex (GO:0030529);;	--	[AJ]	--	RNA recognition motif. (a.k.a. RRM, RBD, or RNP domain);; RNA recognition motif (a.k.a. RRM, RBD, or RNP domain);; RNA recognition motif. (a.k.a. RRM, RBD, or RNP domain)	Polyadenylate-binding protein 1-A GN=pabpc1A OS=Dictyostelium discoideum (Slime mold) PE=1 SV=1	PREDICTED: nucleolysin TIA-1 isoform p40-like [Tribolium castaneum]
TRINITY_DN13927_c1_g1	--	--	--	--	[R]	General function prediction only	Endonuclease-reverse transcriptase;; Endonuclease/Exonuclease/phosphatase family	--	Craniofacial development protein 2, partial [Stegodyphus mimosarum]
TRINITY_DN18986_c0_g5	--	--	--	K06670|0.0|tca:657552|rad21, scc1	[D]	Cell cycle control, cell division, chromosome partitioning	N terminus of Rad21 / Rec8 like protein	Merozoite surface protein CMZ-8 (Fragment) OS=Eimeria acervulina (Coccidian parasite) PE=2 SV=1	PREDICTED: double-strand-break repair protein rad21 homolog isoform X1 [Tribolium castaneum]
TRINITY_DN10880_c0_g1	--	--	--	--	[K]	Transcription	Zinc finger, C2H2 type;; C2H2-type zinc finger;; Zinc-finger of C2H2 type	Longitudinals lacking protein, isoforms A/B/D/L OS=Drosophila melanogaster (Fruit fly) PE=1 SV=1	longitudinals lacking isoform 6 [Tribolium castaneum]
TRINITY_DN3640_c0_g1	--	--	--	--	--	--	--	--	hypothetical protein, conserved, partial [Eimeria necatrix]
TRINITY_DN17844_c0_g1	--	--	Molecular Function: peptidase activity (GO:0008233);;	--	[E]	Amino acid transport and metabolism	Trypsin;; Domain of unknown function (DUF1986)	Serine protease gd (Precursor) GN=gd OS=Drosophila melanogaster (Fruit fly) PE=1 SV=2	hypothetical protein D910_10312 [Dendroctonus ponderosae]
TRINITY_DN18696_c0_g5	--	--	--	K13523|1e-28|tca:658542|similar to AGAP007113-PA	[I]	Lipid transport and metabolism	--	--	PREDICTED: 1-acyl-sn-glycerol-3-phosphate acyltransferase delta-like isoform X3 [Megachile rotundata]
TRINITY_DN16709_c0_g6	[R]	General function prediction only	--	K14018|1e-152|tca:656630|similar to LOC506073 protein	[I]	Lipid transport and metabolism	WD domain, G-beta repeat;; PFU (PLAA family ubiquitin binding)	Protein will die slowly GN=wds OS=Drosophila melanogaster (Fruit fly) PE=1 SV=1	PREDICTED: phospholipase A-2-activating protein [Tribolium castaneum]
TRINITY_DN17198_c0_g3	--	--	--	--	--	--	--	--	PREDICTED: uncharacterized protein LOC103313581 [Tribolium castaneum]
TRINITY_DN14930_c0_g2	--	--	Molecular Function: binding (GO:0005488);; Biological Process: cellular process (GO:0009987);; Cellular Component: membrane (GO:0016020);;	K13345|2e-28|tca:655690|similar to peroxisome assembly protein 12	[O]	Posttranslational modification, protein turnover, chaperones	Pex2 / Pex12 amino terminal region	Putative peroxisome assembly protein 12 GN=prx-12 OS=Caenorhabditis elegans PE=3 SV=1	hypothetical protein TcasGA2_TC014905 [Tribolium castaneum]
TRINITY_DN9056_c0_g2	--	--	--	--	--	--	Poly(ADP-ribose) polymerase catalytic domain	--	PREDICTED: mono [ADP-ribose] polymerase PARP16-like [Tribolium castaneum]
TRINITY_DN20655_c0_g3	--	--	Molecular Function: RNA binding (GO:0003723);;	K14327|0.0|tca:658027|similar to UPF2 regulator of nonsense transcripts homolog	[A]	RNA processing and modification	MIF4G domain	--	PREDICTED: regulator of nonsense transcripts 2 [Tribolium castaneum]
TRINITY_DN9163_c0_g1	[J]	Translation, ribosomal structure and biogenesis	Cellular Component: intracellular (GO:0005622);;	--	[J]	Translation, ribosomal structure and biogenesis	Ribosomal protein S18	30S ribosomal protein S18, organellar chromatophore {ECO:0000255|HAMAP-Rule:MF_00270} GN=rpl36 OS=Paulinella chromatophora PE=3 SV=1	PREDICTED: 28S ribosomal protein S18a, mitochondrial [Tribolium castaneum]
TRINITY_DN15687_c0_g1	--	--	--	--	--	--	Reverse transcriptase (RNA-dependent DNA polymerase)	--	PREDICTED: uncharacterized protein LOC105556944 [Vollenhovia emeryi]
TRINITY_DN20074_c2_g24	--	--	--	--	[R]	General function prediction only	--	--	PREDICTED: leucine-rich repeat flightless-interacting protein 2 isoform X4 [Tribolium castaneum]
TRINITY_DN20466_c0_g2	--	--	Molecular Function: binding (GO:0005488);; Molecular Function: oxidoreductase activity, acting on the CH-CH group of donors (GO:0016627);; Biological Process: single-organism metabolic process (GO:0044710);;	K00232|6e-34|tca:658001|similar to pristanoyl acyl-Coenzyme A oxidase 3	[IQ]	--	Acyl-CoA oxidase	--	hypothetical protein D910_04031 [Dendroctonus ponderosae]
TRINITY_DN11228_c0_g1	[LKJ]	--	Biological Process: mRNA splicing, via spliceosome (GO:0000398);; Molecular Function: translation initiation factor activity (GO:0003743);; Molecular Function: ATP-dependent RNA helicase activity (GO:0004004);; Molecular Function: prenyltransferase activity (GO:0004659);; Molecular Function: protein binding (GO:0005515);; Molecular Function: ATP binding (GO:0005524);; Biological Process: translat…	K13025|0.0|tca:664411|similar to CG7483-PA	[J]	Translation, ribosomal structure and biogenesis	DEAD/DEAH box helicase;; Helicase conserved C-terminal domain	Eukaryotic initiation factor 4A-III {ECO:0000303|PubMed:22961380} OS=Drosophila melanogaster (Fruit fly) PE=1 SV=1	PREDICTED: eukaryotic initiation factor 4A-III [Tribolium castaneum]
TRINITY_DN11793_c0_g1	--	--	--	--	--	--	Domain of unknown function (DUF4500)	--	PREDICTED: small integral membrane protein 8 [Tribolium castaneum]
TRINITY_DN19161_c1_g3	--	--	Molecular Function: transporter activity (GO:0005215);; Cellular Component: intracellular (GO:0005622);; Biological Process: transport (GO:0006810);;	--	[I]	Lipid transport and metabolism	CRAL/TRIO domain;; Divergent CRAL/TRIO domain	Retinal-binding protein OS=Todarodes pacificus (Japanese flying squid) PE=1 SV=2	PREDICTED: alpha-tocopherol transfer protein-like isoform X2 [Tribolium castaneum]
TRINITY_DN19323_c0_g5	[O]	Posttranslational modification, protein turnover, chaperones	Biological Process: ubiquitin-dependent protein catabolic process (GO:0006511);; Molecular Function: cysteine-type peptidase activity (GO:0008234);; Molecular Function: ubiquitinyl hydrolase activity (GO:0036459);;	K11838|3e-54|tca:663824|USP7	[O]	Posttranslational modification, protein turnover, chaperones	ICP0-binding domain of Ubiquitin-specific protease 7	Ubiquitin carboxyl-terminal hydrolase 7 GN=Usp7 OS=Drosophila melanogaster (Fruit fly) PE=1 SV=1	PREDICTED: ubiquitin carboxyl-terminal hydrolase 7 isoform X2 [Tribolium castaneum]
TRINITY_DN19667_c0_g3	--	--	Molecular Function: phosphogluconate dehydrogenase (decarboxylating) activity (GO:0004616);; Biological Process: pentose-phosphate shunt (GO:0006098);; Molecular Function: NADP binding (GO:0050661);; Biological Process: oxidation-reduction process (GO:0055114);;	K00033|1e-158|tca:660752|similar to phosphogluconate hydrogenase isoform 2	[G]	Carbohydrate transport and metabolism	NAD binding domain of 6-phosphogluconate dehydrogenase;; 6-phosphogluconate dehydrogenase, C-terminal domain;; NADP oxidoreductase coenzyme F420-dependent	6-phosphogluconate dehydrogenase, decarboxylating GN=Pgd OS=Drosophila simulans (Fruit fly) PE=3 SV=1	PREDICTED: 6-phosphogluconate dehydrogenase, decarboxylating [Tribolium castaneum]
TRINITY_DN7467_c0_g1	--	--	--	--	--	--	Insect pheromone-binding family, A10/OS-D	Ejaculatory bulb-specific protein 3 (Precursor) GN=PebIII OS=Drosophila melanogaster (Fruit fly) PE=1 SV=2	PREDICTED: ejaculatory bulb-specific protein 3-like [Megachile rotundata]
TRINITY_DN20512_c0_g3	--	--	--	K14616|3e-29|ame:411053|CUBN	[H]	Coenzyme transport and metabolism	CUB domain	Blastula protease 10 (Precursor) GN=BP10 OS=Paracentrotus lividus (Common sea urchin) PE=2 SV=1	PREDICTED: cubilin [Tribolium castaneum]
TRINITY_DN27726_c0_g1	--	--	--	--	--	--	--	--	hypothetical protein CAPTEDRAFT_198911 [Capitella teleta]
TRINITY_DN21027_c1_g3	--	--	--	--	[R]	General function prediction only	Reverse transcriptase (RNA-dependent DNA polymerase)	Copia protease GN=GIP OS=Drosophila melanogaster (Fruit fly) PE=1 SV=3	protease [Anopheles merus]
TRINITY_DN17967_c0_g1	--	--	--	K00799|7e-10|phu:Phum_PHUM189430|GSTD1-5 protein, putative (EC:2.5.1.18)	[O]	Posttranslational modification, protein turnover, chaperones	--	Glutathione S-transferase 3 GN=Gst3 OS=Musca domestica (House fly) PE=2 SV=1	PREDICTED: uncharacterized protein LOC105255869 [Camponotus floridanus]
TRINITY_DN14807_c0_g1	--	--	--	--	--	--	Variant SH3 domain;; SH3 domain;; Variant SH3 domain;; Bacterial SH3 domain	--	PREDICTED: intersectin-1 [Tribolium castaneum]
TRINITY_DN13247_c0_g1	[I]	Lipid transport and metabolism	--	--	[I]	Lipid transport and metabolism	Squalene/phytoene synthase;; Squalene/phytoene synthase	NADH dehydrogenase (ubiquinone) complex I, assembly factor 6 homolog (Precursor) GN=sicily OS=Drosophila melanogaster (Fruit fly) PE=2 SV=1	PREDICTED: NADH dehydrogenase (ubiquinone) complex I, assembly factor 6 [Tribolium castaneum]
TRINITY_DN6197_c0_g1	--	--	--	--	--	--	--	--	hypothetical protein D910_01851 [Dendroctonus ponderosae]
TRINITY_DN19025_c0_g3	--	--	--	--	[R]	General function prediction only	Reverse transcriptase (RNA-dependent DNA polymerase)	Probable RNA-directed DNA polymerase from transposon X-element GN=X-element\ORF2 OS=Drosophila melanogaster (Fruit fly) PE=3 SV=1	hypothetical protein TcasGA2_TC010304 [Tribolium castaneum]
TRINITY_DN14978_c0_g4	--	--	--	--	[T]	Signal transduction mechanisms	Phosducin	Viral IAP-associated factor homolog GN=viaf OS=Drosophila melanogaster (Fruit fly) PE=1 SV=1	unknown [Dendroctonus ponderosae]
TRINITY_DN19024_c0_g3	--	--	Cellular Component: cytoplasm (GO:0005737);; Biological Process: translation (GO:0006412);;	--	[R]	General function prediction only	--	--	PREDICTED: uncharacterized protein LOC664550 [Tribolium castaneum]
TRINITY_DN20213_c0_g2	[T]	Signal transduction mechanisms	Molecular Function: protein serine/threonine phosphatase activity (GO:0004722);; Biological Process: protein dephosphorylation (GO:0006470);; Molecular Function: metal ion binding (GO:0046872);;	--	[T]	Signal transduction mechanisms	Protein phosphatase 2C	Probable protein phosphatase 2C T23F11.1 GN=ppm-2 OS=Caenorhabditis elegans PE=3 SV=2	PREDICTED: [Pyruvate dehydrogenase [acetyl-transferring]]-phosphatase 2, mitochondrial [Tribolium castaneum]
TRINITY_DN20393_c0_g8	[O]	Posttranslational modification, protein turnover, chaperones	Molecular Function: transferase activity (GO:0016740);;	K00685|1e-58|tca:656450|similar to AGAP010373-PA	[O]	Posttranslational modification, protein turnover, chaperones	Arginine-tRNA-protein transferase, C terminus	Arginyl-tRNA--protein transferase 1 GN=Ate1 OS=Drosophila melanogaster (Fruit fly) PE=2 SV=3	PREDICTED: arginyl-tRNA--protein transferase 1 isoform X1 [Tribolium castaneum]
TRINITY_DN1926_c0_g2	--	--	--	K10263|3e-24|ame:412155|similar to CG9144-PA	--	--	--	--	hypothetical protein YQE_06170, partial [Dendroctonus ponderosae]
TRINITY_DN15267_c1_g1	--	--	--	--	--	--	Associated with zinc fingers	Nucleic-acid-binding protein from transposon X-element OS=Drosophila melanogaster (Fruit fly) PE=3 SV=1	hypothetical protein TcasGA2_TC004098 [Tribolium castaneum]
TRINITY_DN14793_c0_g3	[U]	Intracellular trafficking, secretion, and vesicular transport	Biological Process: intracellular protein transport (GO:0006886);; Molecular Function: protein transporter activity (GO:0008565);; Biological Process: vesicle-mediated transport (GO:0016192);; Cellular Component: membrane coat (GO:0030117);;	K12394|7e-88|tca:659702|similar to CG5864-PA	[U]	Intracellular trafficking, secretion, and vesicular transport	Clathrin adaptor complex small chain	AP-1 complex subunit sigma-2 GN=ap1s2 OS=Dictyostelium discoideum (Slime mold) PE=3 SV=1	PREDICTED: AP-1 complex subunit sigma-2 isoform X2 [Tribolium castaneum]
TRINITY_DN18557_c0_g1	--	--	--	--	--	--	--	--	hypothetical protein YQE_02460, partial [Dendroctonus ponderosae]
TRINITY_DN13317_c0_g5	--	--	--	--	--	--	Kazal-type serine protease inhibitor domain;; Kazal-type serine protease inhibitor domain	--	PREDICTED: uncharacterized protein LOC100141718 [Tribolium castaneum]
TRINITY_DN20001_c0_g3	--	--	Biological Process: RNA phosphodiester bond hydrolysis (GO:0090501);;	K01164|5e-14|tca:657766|similar to ribonucleaseP/MRP protein subunit POP1	[A]	RNA processing and modification	Ribonucleases P/MRP protein subunit POP1	--	hypothetical protein TcasGA2_TC011530 [Tribolium castaneum]
TRINITY_DN10302_c0_g1	--	--	--	--	--	--	FLYWCH zinc finger domain	--	PREDICTED: protein tramtrack, beta isoform-like isoform X24 [Tribolium castaneum]
TRINITY_DN27523_c0_g1	--	--	--	--	--	--	--	--	PREDICTED: RNA-directed DNA polymerase from mobile element jockey-like [Acyrthosiphon pisum]
TRINITY_DN12342_c1_g2	[Z]	Cytoskeleton	Molecular Function: GTPase activity (GO:0003924);; Molecular Function: structural constituent of cytoskeleton (GO:0005200);; Molecular Function: GTP binding (GO:0005525);; Cellular Component: cytoplasm (GO:0005737);; Cellular Component: microtubule (GO:0005874);; Biological Process: microtubule-based process (GO:0007017);; Biological Process: metabolic process (GO:0008152);; Biological Process: p…	K07375|0.0|xla:379359|tubb4, MGC53205, tubb5	[Z]	Cytoskeleton	Tubulin/FtsZ family, GTPase domain;; Tubulin C-terminal domain	Tubulin beta-1 chain OS=Manduca sexta (Tobacco hawkmoth) PE=2 SV=1	unnamed protein product [Oikopleura dioica]
TRINITY_DN18830_c0_g6	--	--	Molecular Function: serine-type endopeptidase activity (GO:0004252);; Biological Process: proteolysis (GO:0006508);;	--	[E]	Amino acid transport and metabolism	Trypsin	Serine protease persephone (Precursor) OS=Drosophila melanogaster (Fruit fly) PE=1 SV=1	serine protease P66 [Tribolium castaneum]
TRINITY_DN15787_c0_g1	[GEPR]	--	--	--	[G]	Carbohydrate transport and metabolism	Major Facilitator Superfamily;; MFS/sugar transport protein	--	hypothetical protein YQE_07721, partial [Dendroctonus ponderosae]
TRINITY_DN2626_c1_g1	--	--	--	--	--	--	--	--	PREDICTED: uncharacterized protein LOC103569155, partial [Microplitis demolitor]
TRINITY_DN28472_c0_g1	--	--	--	--	--	--	--	--	hypothetical protein TGME49_300160 [Toxoplasma gondii ME49]
TRINITY_DN21303_c0_g1	--	--	--	K06230|5e-59|tca:658653|Ci	[W]	Extracellular structures	--	Homeobox protein 2 GN=hbx2 OS=Dictyostelium discoideum (Slime mold) PE=2 SV=1	cubitus interruptus [Tribolium castaneum]
TRINITY_DN6664_c0_g2	[O]	Posttranslational modification, protein turnover, chaperones	--	K12739|4e-23|dre:553623|MGC110463, si:ch211-199m3.5	[O]	Posttranslational modification, protein turnover, chaperones	Cyclophilin type peptidyl-prolyl cis-trans isomerase/CLD	Putative peptidyl-prolyl cis-trans isomerase {ECO:0000250|UniProtKB:P52013} (Precursor) OS=Lottia gigantea (Giant owl limpet) PE=1 SV=1	PREDICTED: peptidyl-prolyl cis-trans isomerase-like 6 [Tribolium castaneum]
TRINITY_DN19718_c0_g1	[Q]	Secondary metabolites biosynthesis, transport and catabolism	Molecular Function: copper ion binding (GO:0005507);; Molecular Function: hydroquinone:oxygen oxidoreductase activity (GO:0052716);; Biological Process: oxidation-reduction process (GO:0055114);;	--	[Q]	Secondary metabolites biosynthesis, transport and catabolism	Multicopper oxidase;; Multicopper oxidase;; Multicopper oxidase	--	hypothetical protein TcasGA2_TC010489 [Tribolium castaneum]
TRINITY_DN16835_c0_g4	--	--	--	--	--	--	--	--	28 kDa desiccation stress protein [Tenebrio molitor]
TRINITY_DN4107_c0_g1	--	--	--	--	[R]	General function prediction only	Endonuclease/Exonuclease/phosphatase family	--	PREDICTED: uncharacterized protein LOC101743554 [Bombyx mori]
TRINITY_DN10819_c0_g7	--	--	--	--	--	--	--	Holotricin-3 (Precursor) OS=Holotrichia diomphalia (Korean black chafer) PE=1 SV=2	holotricin-like peptide [Harmonia axyridis]
TRINITY_DN18714_c0_g2	--	--	Molecular Function: NAD+ kinase activity (GO:0003951);; Biological Process: NADP biosynthetic process (GO:0006741);; Biological Process: phosphorylation (GO:0016310);; Biological Process: NAD metabolic process (GO:0019674);;	K00858|7e-62|tca:663340|similar to CG33156-PE, isoform E	[G]	Carbohydrate transport and metabolism	--	--	PREDICTED: NAD kinase-like isoform X6 [Tribolium castaneum]
TRINITY_DN20468_c0_g1	--	--	Cellular Component: Golgi apparatus (GO:0005794);; Biological Process: protein glycosylation (GO:0006486);; Molecular Function: galactosyltransferase activity (GO:0008378);; Cellular Component: integral component of membrane (GO:0016021);;	--	[G]	Carbohydrate transport and metabolism	Galactosyltransferase	Beta-1,3-galactosyltransferase brn GN=brn OS=Drosophila melanogaster (Fruit fly) PE=2 SV=2	PREDICTED: beta-1,3-galactosyltransferase 5-like, partial [Tribolium castaneum]
TRINITY_DN15948_c0_g1	[P]	Inorganic ion transport and metabolism	Biological Process: transport (GO:0006810);;	--	[P]	Inorganic ion transport and metabolism	Ion channel;; Ion transport protein	TWiK family of potassium channels protein 18 GN=twk-18 OS=Caenorhabditis elegans PE=1 SV=2	PREDICTED: potassium channel subfamily K member 18 [Tribolium castaneum]
TRINITY_DN20418_c0_g8	--	--	--	K06491|3e-25|tca:664545|Fas-2	[T]	Signal transduction mechanisms	--	Fasciclin-2 (Precursor) GN=Fas2 OS=Drosophila melanogaster (Fruit fly) PE=1 SV=1	PREDICTED: fasciclin-2 isoform X3 [Tribolium castaneum]
TRINITY_DN17226_c0_g2	[KL]	--	Molecular Function: DNA binding (GO:0003677);; Molecular Function: ATP binding (GO:0005524);; Biological Process: metabolic process (GO:0008152);; Molecular Function: hydrolase activity, acting on acid anhydrides (GO:0016817);;	K11665|0.0|tca:658831|similar to CG31212-PA	[L]	Replication, recombination and repair	DNA-binding domain;; SNF2 family N-terminal domain	Putative DNA helicase Ino80 OS=Drosophila melanogaster (Fruit fly) PE=1 SV=2	hypothetical protein TcasGA2_TC004111 [Tribolium castaneum]
TRINITY_DN19903_c0_g3	--	--	Molecular Function: DNA binding (GO:0003677);;	--	--	--	--	--	hypothetical protein YQE_07459, partial [Dendroctonus ponderosae]
TRINITY_DN16535_c0_g1	--	--	--	--	[S]	Function unknown	--	--	hypothetical protein YQE_05565, partial [Dendroctonus ponderosae]
TRINITY_DN21139_c0_g7	--	--	--	K07525|1e-18|tca:663644|similar to CG3799-PA, isoform A	--	--	--	--	PREDICTED: uncharacterized protein LOC663644 [Tribolium castaneum]
TRINITY_DN12275_c0_g1	--	--	--	--	--	--	--	--	PREDICTED: uncharacterized protein LOC103569732 [Microplitis demolitor]
TRINITY_DN20651_c0_g1	[M]	Cell wall/membrane/envelope biogenesis	Molecular Function: GTPase activity (GO:0003924);; Molecular Function: GTP binding (GO:0005525);; Cellular Component: mitochondrial inner membrane (GO:0005743);; Cellular Component: mitochondrial matrix (GO:0005759);; Molecular Function: ribosome binding (GO:0043022);; Biological Process: positive regulation of translation (GO:0045727);;	--	[J]	Translation, ribosomal structure and biogenesis	Elongation factor Tu GTP binding domain;; GTP-binding protein LepA C-terminus;; Elongation factor G C-terminus;; Elongation factor Tu domain 2;; 50S ribosome-binding GTPase;; Signal recognition particle receptor beta subunit;; Ras family	Translation factor GUF1 homolog, mitochondrial {ECO:0000255|HAMAP-Rule:MF_03137} (Precursor) GN=CPIJ012086 OS=Culex quinquefasciatus (Southern house mosquito) PE=3 SV=1	PREDICTED: translation factor GUF1 homolog, mitochondrial isoform X2 [Tribolium castaneum]
TRINITY_DN20935_c0_g11	[S]	Function unknown	--	--	[S]	Function unknown	Leucine rich repeat;; Leucine Rich repeats (2 copies);; Leucine Rich Repeat	Leucine-rich repeat protein soc-2 homolog GN=Sur-8 OS=Culex quinquefasciatus (Southern house mosquito) PE=3 SV=1	PREDICTED: leucine-rich repeat-containing protein 40-like [Tribolium castaneum]
TRINITY_DN17561_c0_g2	--	--	Molecular Function: nucleic acid binding (GO:0003676);; Molecular Function: metal ion binding (GO:0046872);;	--	--	--	--	--	PREDICTED: zinc finger protein 354A-like [Tribolium castaneum]
TRINITY_DN17078_c4_g3	[R]	General function prediction only	Molecular Function: binding (GO:0005488);;	--	[R]	General function prediction only	C2H2-type zinc-finger domain	--	hypothetical protein BRAFLDRAFT_60349 [Branchiostoma floridae]
TRINITY_DN17383_c1_g3	--	--	Cellular Component: nucleus (GO:0005634);; Biological Process: regulation of transcription, DNA-templated (GO:0006355);; Molecular Function: sequence-specific DNA binding (GO:0043565);;	--	[K]	Transcription	Homeobox domain	Homeobox protein abdominal-B GN=Abd-B OS=Drosophila melanogaster (Fruit fly) PE=1 SV=3	hypothetical protein YQE_04570, partial [Dendroctonus ponderosae]
TRINITY_DN16314_c0_g2	[LKJ]	--	Molecular Function: nucleic acid binding (GO:0003676);; Molecular Function: helicase activity (GO:0004386);; Molecular Function: ATP binding (GO:0005524);; Biological Process: metabolic process (GO:0008152);;	K11594|0.0|tca:656268|PL10, bel, belle	[A]	RNA processing and modification	DEAD/DEAH box helicase;; Helicase conserved C-terminal domain	ATP-dependent RNA helicase bel OS=Drosophila melanogaster (Fruit fly) PE=1 SV=1	ATP-dependent RNA helicase belle [Tribolium castaneum]
TRINITY_DN26330_c0_g1	--	--	Molecular Function: nucleic acid binding (GO:0003676);; Molecular Function: metal ion binding (GO:0046872);;	--	[R]	General function prediction only	Integrase core domain	Copia protease GN=GIP OS=Drosophila melanogaster (Fruit fly) PE=1 SV=3	Copia protein [Cerapachys biroi]
TRINITY_DN19056_c0_g5	[I]	Lipid transport and metabolism	Molecular Function: catalytic activity (GO:0003824);; Biological Process: metabolic process (GO:0008152);;	K07511|3e-82|tca:660433|similar to CG6543-PA, isoform A	[I]	Lipid transport and metabolism	Enoyl-CoA hydratase/isomerase family	Probable enoyl-CoA hydratase, mitochondrial GN=ech-6 OS=Caenorhabditis elegans PE=1 SV=1	hypothetical protein TcasGA2_TC005928 [Tribolium castaneum]
TRINITY_DN20451_c0_g3	--	--	Molecular Function: motor activity (GO:0003774);; Cellular Component: striated muscle myosin thick filament (GO:0005863);; Biological Process: mesoderm development (GO:0007498);; Biological Process: metabolic process (GO:0008152);; Molecular Function: structural constituent of muscle (GO:0008307);; Biological Process: myofibril assembly (GO:0030239);;	--	[Z]	Cytoskeleton	Myosin tail	Paramyosin, long form GN=Prm OS=Drosophila melanogaster (Fruit fly) PE=1 SV=1	PREDICTED: paramyosin, long form [Tribolium castaneum]
TRINITY_DN20393_c0_g4	[O]	Posttranslational modification, protein turnover, chaperones	Molecular Function: arginyltransferase activity (GO:0004057);; Biological Process: protein arginylation (GO:0016598);;	K00685|4e-65|tca:656450|similar to AGAP010373-PA	[O]	Posttranslational modification, protein turnover, chaperones	Arginine-tRNA-protein transferase, C terminus	Arginyl-tRNA--protein transferase 1 GN=Ate1 OS=Drosophila melanogaster (Fruit fly) PE=2 SV=3	PREDICTED: arginyl-tRNA--protein transferase 1 isoform X1 [Tribolium castaneum]
TRINITY_DN8542_c0_g1	[J]	Translation, ribosomal structure and biogenesis	Molecular Function: structural constituent of ribosome (GO:0003735);; Cellular Component: ribosome (GO:0005840);; Biological Process: translation (GO:0006412);;	K02875|2e-88|tca:658195|similar to CG6253-PA	[J]	Translation, ribosomal structure and biogenesis	Ribosomal protein L14	60S ribosomal protein L14 GN=RpL14 OS=Drosophila melanogaster (Fruit fly) PE=1 SV=1	PREDICTED: 60S ribosomal protein L14 [Tribolium castaneum]
TRINITY_DN22348_c0_g1	--	--	--	--	[R]	General function prediction only	--	--	PREDICTED: uncharacterized protein LOC103515745 [Diaphorina citri]
TRINITY_DN20454_c1_g4	--	--	Cellular Component: Golgi membrane (GO:0000139);; Biological Process: protein glycosylation (GO:0006486);; Cellular Component: integral component of membrane (GO:0016021);; Molecular Function: transferase activity, transferring glycosyl groups (GO:0016757);; Molecular Function: carbohydrate binding (GO:0030246);; Molecular Function: metal ion binding (GO:0046872);;	K00710|0.0|tca:658959|similar to n-acetylgalactosaminyltransferase	[O]	Posttranslational modification, protein turnover, chaperones	Ricin-type beta-trefoil lectin domain;; N-terminal domain of galactosyltransferase	Putative polypeptide N-acetylgalactosaminyltransferase 9 GN=pgant9 OS=Drosophila melanogaster (Fruit fly) PE=2 SV=2	PREDICTED: putative polypeptide N-acetylgalactosaminyltransferase 9 isoform X1 [Tribolium castaneum]
TRINITY_DN13541_c0_g1	--	--	Cellular Component: cytoplasm (GO:0005737);; Cellular Component: cytoskeleton (GO:0005856);; Molecular Function: cytoskeletal protein binding (GO:0008092);; Cellular Component: extrinsic component of membrane (GO:0019898);;	--	[R]	General function prediction only	FERM N-terminal domain;; FERM C-terminal PH-like domain;; FERM central domain;; FERM adjacent (FA)	Protein 4.1 homolog GN=cora OS=Drosophila melanogaster (Fruit fly) PE=1 SV=1	PREDICTED: FERM domain-containing protein 5 [Tribolium castaneum]
TRINITY_DN20235_c0_g2	--	--	--	--	--	--	--	--	hypothetical protein L798_02197 [Zootermopsis nevadensis]
TRINITY_DN17438_c1_g1	--	--	--	--	--	--	--	Uncharacterized protein DDB_G0288805 GN=DDB_G0288805 OS=Dictyostelium discoideum (Slime mold) PE=4 SV=1	PREDICTED: uncharacterized protein LOC656611 [Tribolium castaneum]
TRINITY_DN18676_c0_g3	--	--	--	--	[R]	General function prediction only	--	--	PREDICTED: facilitated trehalose transporter Tret1-like [Fopius arisanus]
TRINITY_DN27576_c0_g1	--	--	--	--	--	--	--	Nucleic-acid-binding protein from mobile element jockey GN=gag OS=Drosophila funebris (Fruit fly) PE=4 SV=1	PREDICTED: uncharacterized protein LOC103518307 [Diaphorina citri]
TRINITY_DN2641_c0_g2	[E]	Amino acid transport and metabolism	Biological Process: alcohol metabolic process (GO:0006066);; Molecular Function: choline dehydrogenase activity (GO:0008812);; Molecular Function: flavin adenine dinucleotide binding (GO:0050660);; Biological Process: oxidation-reduction process (GO:0055114);;	--	[R]	General function prediction only	GMC oxidoreductase	Glucose dehydrogenase [FAD, quinone] short protein (Precursor) GN=Gld OS=Drosophila melanogaster (Fruit fly) PE=3 SV=3	PREDICTED: glucose dehydrogenase [FAD, quinone] [Tribolium castaneum]
TRINITY_DN13484_c0_g3	[J]	Translation, ribosomal structure and biogenesis	Cellular Component: nuclear chromosome (GO:0000228);; Molecular Function: RNA binding (GO:0003723);; Molecular Function: structural constituent of ribosome (GO:0003735);; Cellular Component: nucleolus (GO:0005730);; Biological Process: translation (GO:0006412);; Cellular Component: cytosolic small ribosomal subunit (GO:0022627);;	K02981|5e-41|tca:664315|similar to ribosomal protein S2	[J]	Translation, ribosomal structure and biogenesis	Ribosomal protein S5, C-terminal domain	40S ribosomal protein S2 GN=RpS2 OS=Drosophila melanogaster (Fruit fly) PE=1 SV=2	S2e ribosomal protein [Julodis onopordi]
TRINITY_DN16214_c1_g1	--	--	--	--	--	--	Transcription cofactor vestigial-like protein 4	--	PREDICTED: uncharacterized protein LOC657295 isoform X2 [Tribolium castaneum]
TRINITY_DN4597_c0_g2	--	--	--	--	--	--	--	--	hypothetical protein PFNF135_03606 [Plasmodium falciparum NF135/5.C10]
TRINITY_DN21195_c0_g2	--	--	--	--	--	--	--	--	hypothetical protein TcasGA2_TC009918 [Tribolium castaneum]
TRINITY_DN16331_c0_g1	[R]	General function prediction only	Molecular Function: hydrolase activity (GO:0016787);;	K10719|0.0|tca:659446|similar to CG15102-PA, isoform A	[R]	General function prediction only	Epoxide hydrolase N terminus;; Alpha/beta hydrolase family;; alpha/beta hydrolase fold	Juvenile hormone epoxide hydrolase 1 OS=Ctenocephalides felis (Cat flea) PE=1 SV=3	hypothetical protein TcasGA2_TC003438 [Tribolium castaneum]
TRINITY_DN20758_c0_g2	--	--	--	--	[I]	Lipid transport and metabolism	CRAL/TRIO, N-terminal domain	--	CRAL/TRIO domain-containing protein [Papilio xuthus]
TRINITY_DN17211_c0_g1	--	--	Molecular Function: transferase activity (GO:0016740);;	--	--	--	Transglutaminase family, C-terminal ig like domain;; Transglutaminase family;; Transglutaminase-like superfamily	Hemocyte protein-glutamine gamma-glutamyltransferase OS=Tachypleus tridentatus (Japanese horseshoe crab) PE=1 SV=1	PREDICTED: hemocyte protein-glutamine gamma-glutamyltransferase [Tribolium castaneum]
TRINITY_DN20100_c0_g9	--	--	Molecular Function: transporter activity (GO:0005215);;	--	[R]	General function prediction only	--	--	hypothetical protein TcasGA2_TC000303 [Tribolium castaneum]
TRINITY_DN21370_c0_g3	--	--	Molecular Function: endopeptidase inhibitor activity (GO:0004866);; Cellular Component: extracellular space (GO:0005615);; Biological Process: negative regulation of endopeptidase activity (GO:0010951);;	--	[O]	Posttranslational modification, protein turnover, chaperones	A-macroglobulin receptor	--	hypothetical protein YQE_05324, partial [Dendroctonus ponderosae]
TRINITY_DN3165_c0_g1	--	--	Molecular Function: binding (GO:0005488);;	--	[R]	General function prediction only	--	RNA-directed DNA polymerase from mobile element jockey GN=pol OS=Drosophila melanogaster (Fruit fly) PE=1 SV=1	hypothetical protein TcasGA2_TC001664 [Tribolium castaneum]
TRINITY_DN19290_c0_g5	--	--	Molecular Function: protein binding (GO:0005515);;	K04559|0.0|tca:660136|similar to Huntingtin-interacting protein 1 (HIP-I)	[Z]	Cytoskeleton	ANTH domain	Huntington interacting protein related 1 GN=hipr-1 OS=Caenorhabditis elegans PE=3 SV=3	PREDICTED: huntingtin-interacting protein 1 isoform X2 [Tribolium castaneum]
TRINITY_DN21192_c1_g3	--	--	--	K09188|5e-65|nvi:100120205|Trr, NV15493	[T]	Signal transduction mechanisms	--	Probable basic-leucine zipper transcription factor Q GN=bzpQ OS=Dictyostelium discoideum (Slime mold) PE=3 SV=1	hypothetical protein TcasGA2_TC000606 [Tribolium castaneum]
TRINITY_DN20826_c0_g6	[I]	Lipid transport and metabolism	Molecular Function: nucleotide binding (GO:0000166);; Molecular Function: ligase activity (GO:0016874);; Molecular Function: ion binding (GO:0043167);;	K01968|1e-116|tca:657963|similar to CG2118-PA, isoform A	[IE]	--	Biotin carboxylase C-terminal domain;; Carbamoyl-phosphate synthase L chain, ATP binding domain	Methylcrotonoyl-CoA carboxylase subunit alpha, mitochondrial (Precursor) GN=mccA OS=Dictyostelium discoideum (Slime mold) PE=3 SV=1	hypothetical protein YQE_02042, partial [Dendroctonus ponderosae]
TRINITY_DN15780_c0_g1	--	--	--	--	[T]	Signal transduction mechanisms	CD36 family	Protein croquemort GN=crq OS=Drosophila melanogaster (Fruit fly) PE=1 SV=2	PREDICTED: protein croquemort isoform X2 [Tribolium castaneum]
TRINITY_DN4731_c0_g2	[E]	Amino acid transport and metabolism	Biological Process: amino acid transmembrane transport (GO:0003333);; Molecular Function: amino acid transmembrane transporter activity (GO:0015171);; Cellular Component: integral component of membrane (GO:0016021);;	--	[E]	Amino acid transport and metabolism	Amino acid permease;; Tryptophan/tyrosine permease family	--	PREDICTED: large neutral amino acids transporter small subunit 2 [Tribolium castaneum]
TRINITY_DN20642_c0_g2	--	--	Cellular Component: intracellular (GO:0005622);; Molecular Function: zinc ion binding (GO:0008270);;	K10649|4e-97|tca:663417|similar to CG31721-PA	[S]	Function unknown	Zinc finger, C3HC4 type (RING finger)	--	hypothetical protein D910_10178 [Dendroctonus ponderosae]
TRINITY_DN21021_c2_g1	[J]	Translation, ribosomal structure and biogenesis	Molecular Function: nucleotide binding (GO:0000166);; Molecular Function: aminoacyl-tRNA ligase activity (GO:0004812);; Biological Process: tRNA aminoacylation for protein translation (GO:0006418);;	K01873|0.0|tca:662504|Pmp5-a	[J]	Translation, ribosomal structure and biogenesis	tRNA synthetases class I (I, L, M and V);; Anticodon-binding domain of tRNA;; tRNA synthetases class I (M);; Leucyl-tRNA synthetase, Domain 2;; tRNA synthetases class I (C) catalytic domain	Valine--tRNA ligase OS=Caenorhabditis elegans PE=1 SV=1	PREDICTED: valine--tRNA ligase [Tribolium castaneum]
TRINITY_DN5762_c0_g1	--	--	--	--	[R]	General function prediction only	Golgin subfamily A member 7/ERF4 family	--	PREDICTED: cysteine-rich hydrophobic domain 2 protein [Tribolium castaneum]
TRINITY_DN27645_c0_g2	--	--	--	--	--	--	--	--	hypothetical protein TcasGA2_TC000003 [Tribolium castaneum]
TRINITY_DN17570_c1_g7	[R]	General function prediction only	Biological Process: autophagic vacuole assembly (GO:0000045);; Cellular Component: autophagic vacuole membrane (GO:0000421);; Cellular Component: cytosol (GO:0005829);; Biological Process: regulation of autophagy (GO:0010506);; Biological Process: negative regulation of phosphatidylinositol 3-kinase signaling (GO:0014067);; Molecular Function: phosphatidylinositol-3-phosphate binding (GO:0032266)…	--	[S]	Function unknown	WD domain, G-beta repeat	Autophagy-related protein 18 GN=atg18 OS=Dictyostelium discoideum (Slime mold) PE=3 SV=1	PREDICTED: WD repeat domain phosphoinositide-interacting protein 2 isoform X4 [Tribolium castaneum]
TRINITY_DN17174_c0_g1	--	--	--	K09542|1e-09|tca:663240|similar to Lethal(2)essential for life protein (Protein Efl21)	--	--	--	--	PREDICTED: protein lethal(2)essential for life [Tribolium castaneum]
TRINITY_DN20851_c0_g4	--	--	Molecular Function: transmembrane signaling receptor activity (GO:0004888);; Biological Process: multicellular organismal development (GO:0007275);; Cellular Component: integral component of membrane (GO:0016021);; Biological Process: Wnt signaling pathway (GO:0016055);;	K02375|1e-63|tca:656499|Fz2	[T]	Signal transduction mechanisms	Frizzled/Smoothened family membrane region	Frizzled-2 (Precursor) GN=fz2 OS=Drosophila melanogaster (Fruit fly) PE=1 SV=1	hypothetical protein YQE_08262, partial [Dendroctonus ponderosae]
TRINITY_DN17662_c0_g12	[R]	General function prediction only	Molecular Function: structural constituent of ribosome (GO:0003735);; Cellular Component: ribosome (GO:0005840);; Biological Process: translation (GO:0006412);; Molecular Function: hydrolase activity (GO:0016787);;	--	[R]	General function prediction only	Metallo-beta-lactamase superfamily	Beta-lactamase-like protein 2 homolog GN=CG12375 OS=Drosophila melanogaster (Fruit fly) PE=2 SV=1	PREDICTED: beta-lactamase-like protein 2 homolog [Tribolium castaneum]
TRINITY_DN21148_c0_g2	--	--	--	K11886|0.0|tca:100142216|similar to conserved hypothetical protein	[S]	Function unknown	Proteasome stabiliser;; HEAT repeats;; HEAT-like repeat;; HEAT repeat;; Vacuolar 14 Fab1-binding region;; Proteasome stabiliser	Proteasome-associated protein ECM29 homolog GN=CG8858 OS=Drosophila melanogaster (Fruit fly) PE=1 SV=1	PREDICTED: proteasome-associated protein ECM29 homolog [Tribolium castaneum]
TRINITY_DN13719_c0_g1	[R]	General function prediction only	--	--	[K]	Transcription	RNA recognition motif. (a.k.a. RRM, RBD, or RNP domain);; RNA recognition motif (a.k.a. RRM, RBD, or RNP domain);; RNA recognition motif. (a.k.a. RRM, RBD, or RNP domain)	Muscle M-line assembly protein unc-89 GN=unc-89 OS=Caenorhabditis elegans PE=1 SV=3	hypothetical protein D910_06546 [Dendroctonus ponderosae]
TRINITY_DN14937_c0_g1	--	--	--	--	[S]	Function unknown	Na,K-Atpase Interacting protein	Sodium/potassium-transporting ATPase subunit beta-1-interacting protein GN=NKAIN OS=Drosophila melanogaster (Fruit fly) PE=1 SV=1	PREDICTED: sodium/potassium-transporting ATPase subunit beta-1-interacting protein isoform X1 [Tribolium castaneum]
TRINITY_DN19634_c0_g2	[R]	General function prediction only	Molecular Function: nucleotide binding (GO:0000166);; Molecular Function: RNA binding (GO:0003723);;	--	[R]	General function prediction only	RNA recognition motif. (a.k.a. RRM, RBD, or RNP domain);; RNA recognition motif (a.k.a. RRM, RBD, or RNP domain);; RNA recognition motif. (a.k.a. RRM, RBD, or RNP domain);; RNA binding motif	Protein sex-lethal GN=Sxl OS=Drosophila melanogaster (Fruit fly) PE=1 SV=1	hypothetical protein D910_05297 [Dendroctonus ponderosae]
TRINITY_DN18200_c0_g6	--	--	--	--	--	--	ALMS motif	--	PREDICTED: probable GPI-anchored adhesin-like protein PGA55 isoform X3 [Tribolium castaneum]
TRINITY_DN7583_c0_g1	--	--	--	--	--	--	--	Stress-activated map kinase-interacting protein 1 GN=Sin1 OS=Drosophila melanogaster (Fruit fly) PE=1 SV=1	--
TRINITY_DN12089_c0_g1	--	--	--	--	--	--	Protein of unknown function (DUF3609)	--	hypothetical protein TcasGA2_TC001822 [Tribolium castaneum]
TRINITY_DN19764_c0_g1	--	--	--	--	[R]	General function prediction only	7 transmembrane receptor (rhodopsin family)	Octopamine receptor beta-3R GN=Octbeta3R OS=Drosophila melanogaster (Fruit fly) PE=2 SV=4	hypothetical protein TcasGA2_TC003331 [Tribolium castaneum]
TRINITY_DN20704_c0_g2	--	--	Molecular Function: metal ion binding (GO:0046872);;	--	[S]	Function unknown	--	--	PREDICTED: probable ribonuclease ZC3H12B isoform X2 [Tribolium castaneum]
TRINITY_DN15823_c0_g1	--	--	--	--	--	--	--	Enolase-phosphatase E1 {ECO:0000255|HAMAP-Rule:MF_03117} GN=AAEL000109 OS=Aedes aegypti (Yellowfever mosquito) PE=3 SV=1	PREDICTED: mucin-22 isoform X4 [Tribolium castaneum]
TRINITY_DN18342_c0_g3	--	--	--	--	--	--	Vitamin K epoxide reductase family	--	PREDICTED: vitamin K epoxide reductase complex subunit 1-like protein 1 [Tribolium castaneum]
TRINITY_DN8091_c1_g2	--	--	--	K12460|3e-09|ame:409177|similar to CG30387-PB, isoform B	--	--	--	--	PREDICTED: kinase D-interacting substrate of 220 kDa isoform X2 [Tribolium castaneum]
TRINITY_DN7337_c0_g1	--	--	--	--	[T]	Signal transduction mechanisms	Low-density lipoprotein receptor domain class A	Vitellogenin receptor {ECO:0000312|EMBL:AAP92450.1} (Precursor) OS=Solenopsis invicta (Red imported fire ant) PE=2 SV=1	PREDICTED: basement membrane-specific heparan sulfate proteoglycan core protein isoform X13 [Tribolium castaneum]
TRINITY_DN18216_c0_g2	--	--	--	--	--	--	--	--	PREDICTED: uncharacterized protein LOC660354 [Tribolium castaneum]
TRINITY_DN5452_c0_g1	--	--	Cellular Component: nucleus (GO:0005634);; Biological Process: regulation of transcription, DNA-templated (GO:0006355);; Molecular Function: sequence-specific DNA binding (GO:0043565);;	--	[R]	General function prediction only	--	Homeotic protein ultrabithorax GN=Ubx OS=Junonia coenia (Peacock butterfly) PE=2 SV=1	PREDICTED: homeotic protein ultrabithorax-like [Metaseiulus occidentalis]
TRINITY_DN20675_c0_g1	--	--	Molecular Function: aminopeptidase activity (GO:0004177);; Molecular Function: 1-phosphatidylinositol binding (GO:0005545);; Cellular Component: cytosol (GO:0005829);; Cellular Component: coated pit (GO:0005905);; Biological Process: neuron-neuron synaptic transmission (GO:0007270);; Cellular Component: synaptic vesicle (GO:0008021);; Biological Process: synaptic vesicle coating (GO:0016183);; Ce…	--	[TU]	--	--	Phosphatidylinositol-binding clathrin assembly protein LAP GN=lap OS=Drosophila melanogaster (Fruit fly) PE=1 SV=3	PREDICTED: phosphatidylinositol-binding clathrin assembly protein LAP-like isoform X2 [Tribolium castaneum]
TRINITY_DN14681_c0_g2	[R]	General function prediction only	--	K10751|1e-84|tca:664171|similar to AGAP007544-PA	[BL]	--	--	--	PREDICTED: chromatin assembly factor 1 subunit B [Tribolium castaneum]
TRINITY_DN21004_c0_g10	[O]	Posttranslational modification, protein turnover, chaperones	--	--	[E]	Amino acid transport and metabolism	Peptidase family M13	Neprilysin-21 GN=nep-21 OS=Caenorhabditis elegans PE=1 SV=2	PREDICTED: neprilysin-like [Wasmannia auropunctata]
TRINITY_DN6978_c0_g1	--	--	--	--	--	--	--	--	PREDICTED: uncharacterized protein LOC100893020 isoform X2 [Strongylocentrotus purpuratus]
TRINITY_DN7076_c0_g1	--	--	Molecular Function: binding (GO:0005488);;	--	--	--	hAT family C-terminal dimerisation region	--	PREDICTED: uncharacterized protein LOC105556713, partial [Vollenhovia emeryi]
TRINITY_DN12737_c0_g1	[R]	General function prediction only	--	K03130|7e-68|phu:Phum_PHUM362800|WD-repeat protein, putative (EC:2.3.1.48)	[K]	Transcription	WD domain, G-beta repeat;; WD40 associated region in TFIID subunit;; Nup133 N terminal like	Transcription initiation factor TFIID subunit 5 GN=Taf5 OS=Drosophila melanogaster (Fruit fly) PE=1 SV=1	PREDICTED: TAF5-like RNA polymerase II p300/CBP-associated factor-associated factor 65 kDa subunit 5L [Tribolium castaneum]
TRINITY_DN14844_c0_g2	[R]	General function prediction only	Molecular Function: transferase activity (GO:0016740);;	--	[BK]	--	SET domain;; Pre-SET motif	Probable histone-lysine N-methyltransferase set-23 OS=Caenorhabditis briggsae PE=3 SV=1	PREDICTED: probable histone-lysine N-methyltransferase set-23 [Tribolium castaneum]
TRINITY_DN18915_c0_g2	--	--	Molecular Function: monophenol monooxygenase activity (GO:0004503);; Cellular Component: extracellular space (GO:0005615);; Biological Process: melanotic encapsulation of foreign target (GO:0035011);; Molecular Function: L-DOPA monooxygenase activity (GO:0036263);; Molecular Function: dopamine monooxygenase activity (GO:0036264);; Biological Process: dopamine metabolic process (GO:0042417);; Mole…	--	--	--	Hemocyanin, ig-like domain	Phenoloxidase 2 (Precursor) GN=PPO2 OS=Drosophila melanogaster (Fruit fly) PE=1 SV=1	pro-phenol oxidase subunit 1 [Tribolium castaneum]
TRINITY_DN24514_c0_g1	--	--	--	--	--	--	--	--	hypothetical protein YQE_12373, partial [Dendroctonus ponderosae]
TRINITY_DN19843_c0_g8	[BK]	--	Cellular Component: intracellular (GO:0005622);; Molecular Function: zinc ion binding (GO:0008270);;	--	[O]	Posttranslational modification, protein turnover, chaperones	Bromodomain;; PHD-finger	Nucleosome-remodeling factor subunit NURF301-like GN=nurf-1 OS=Caenorhabditis elegans PE=1 SV=2	hypothetical protein TcasGA2_TC007718 [Tribolium castaneum]
TRINITY_DN12719_c0_g4	--	--	--	--	--	--	--	--	sapecin B-like peptide, partial [Harmonia axyridis]
TRINITY_DN3046_c0_g1	--	--	--	--	[S]	Function unknown	Protein of unknown function (DUF1619);; Ciliary basal body-associated, B9 protein	--	PREDICTED: B9 domain-containing protein 2 [Tribolium castaneum]
TRINITY_DN18750_c0_g5	--	--	--	--	[S]	Function unknown	PDZ domain (Also known as DHR or GLGF)	--	PREDICTED: tyrosine-protein phosphatase non-receptor type 13-like isoform X3 [Tribolium castaneum]
TRINITY_DN20105_c0_g2	--	--	--	--	--	--	--	--	hypothetical protein D910_04646 [Dendroctonus ponderosae]
TRINITY_DN16550_c0_g1	[K]	Transcription	Molecular Function: DNA binding (GO:0003677);; Cellular Component: nucleus (GO:0005634);; Biological Process: DNA-templated transcription, initiation (GO:0006352);; Biological Process: histone modification (GO:0016570);;	--	[K]	Transcription	Plus-3 domain	RNA polymerase-associated protein Rtf1 GN=Rtf1 OS=Drosophila melanogaster (Fruit fly) PE=1 SV=1	hypothetical protein YQE_06441, partial [Dendroctonus ponderosae]
TRINITY_DN19979_c0_g2	--	--	Molecular Function: nucleic acid binding (GO:0003676);; Molecular Function: ATP binding (GO:0005524);; Molecular Function: ATP-dependent helicase activity (GO:0008026);; Biological Process: metabolic process (GO:0008152);;	K13117|2e-59|cqu:CpipJ_CPIJ017391|ATP-dependent RNA helicase DHX8	[A]	RNA processing and modification	Oligonucleotide/oligosaccharide-binding (OB)-fold	Putative pre-mRNA-splicing factor ATP-dependent RNA helicase DHX16 GN=dhx16 OS=Dictyostelium discoideum (Slime mold) PE=3 SV=1	hypothetical protein TcasGA2_TC000112 [Tribolium castaneum]
TRINITY_DN19942_c0_g1	--	--	Molecular Function: GTPase activity (GO:0003924);; Molecular Function: GTP binding (GO:0005525);; Biological Process: metabolic process (GO:0008152);;	--	[R]	General function prediction only	--	--	hypothetical protein YQE_10499, partial [Dendroctonus ponderosae]
TRINITY_DN23180_c0_g1	[L]	Replication, recombination and repair	--	--	--	--	Reverse transcriptase (RNA-dependent DNA polymerase)	Endonuclease GN=pol OS=Drosophila melanogaster (Fruit fly) PE=3 SV=1	hypothetical protein TcasGA2_TC001846 [Tribolium castaneum]
TRINITY_DN10690_c0_g2	--	--	--	--	--	--	Integrase core domain	--	PREDICTED: uncharacterized protein LOC105663445, partial [Megachile rotundata]
TRINITY_DN20378_c0_g14	--	--	Biological Process: metabolic process (GO:0008152);; Molecular Function: isomerase activity (GO:0016853);; Biological Process: cell redox homeostasis (GO:0045454);;	--	[O]	Posttranslational modification, protein turnover, chaperones	--	--	hypothetical protein TcasGA2_TC000684 [Tribolium castaneum]
TRINITY_DN8733_c0_g1	[S]	Function unknown	--	--	[R]	General function prediction only	Leucine rich repeat;; Leucine Rich repeats (2 copies);; Leucine Rich Repeat;; Leucine Rich repeat;; Leucine rich repeat	Chaoptin (Precursor) GN=chp OS=Drosophila melanogaster (Fruit fly) PE=1 SV=2	PREDICTED: leucine-rich repeat-containing protein let-4-like [Tribolium castaneum]
TRINITY_DN21193_c0_g2	[A]	RNA processing and modification	Biological Process: mRNA splicing, via spliceosome (GO:0000398);; Molecular Function: protein serine/threonine kinase activity (GO:0004674);; Molecular Function: ATP binding (GO:0005524);; Cellular Component: spliceosomal complex (GO:0005681);; Biological Process: protein phosphorylation (GO:0006468);; Molecular Function: U6 snRNA binding (GO:0017070);; Molecular Function: U5 snRNA binding (GO:00…	K12856|0.0|tca:655310|similar to CG8877-PA	[A]	RNA processing and modification	PRP8 domain IV core;; PROCT (NUC072) domain;; JAB1/Mov34/MPN/PAD-1 ubiquitin protease	Pre-mRNA-splicing factor 8 homolog GN=prp-8 OS=Caenorhabditis elegans PE=1 SV=1	PREDICTED: pre-mRNA-processing-splicing factor 8 [Tribolium castaneum]
TRINITY_DN18703_c0_g1	--	--	--	--	--	--	--	--	PREDICTED: SH2 domain-containing protein 4A isoform X1 [Tribolium castaneum]
TRINITY_DN6420_c0_g2	--	--	--	--	--	--	Endonuclease/Exonuclease/phosphatase family	--	PREDICTED: uncharacterized protein LOC101234888 [Hydra vulgaris]
TRINITY_DN12004_c0_g1	--	--	--	--	--	--	Endonuclease/Exonuclease/phosphatase family	--	Craniofacial development protein 2, partial [Stegodyphus mimosarum]
TRINITY_DN20154_c0_g3	--	--	--	--	--	--	--	Micronuclear linker histone-gamma GN=MLH OS=Tetrahymena thermophila (strain SB210) PE=1 SV=2	hypothetical protein TcasGA2_TC003070 [Tribolium castaneum]
TRINITY_DN7571_c0_g1	--	--	--	--	--	--	--	--	hypothetical protein TcasGA2_TC010304 [Tribolium castaneum]
TRINITY_DN12701_c0_g1	--	--	Molecular Function: aspartic-type endopeptidase activity (GO:0004190);; Biological Process: proteolysis (GO:0006508);; Cellular Component: integral component of membrane (GO:0016021);;	K09598|0.0|tca:662800|similar to CG17370-PA, isoform A	[S]	Function unknown	Signal peptide peptidase	Intramembrane protease 2 GN=imp-2 OS=Caenorhabditis elegans PE=1 SV=1	PREDICTED: signal peptide peptidase-like 3 isoform X1 [Tribolium castaneum]
TRINITY_DN12588_c0_g1	--	--	Molecular Function: NADH dehydrogenase activity (GO:0003954);; Cellular Component: mitochondrial respiratory chain complex I (GO:0005747);; Biological Process: mitochondrial electron transport, NADH to ubiquinone (GO:0006120);; Biological Process: transport (GO:0006810);;	K03962|2e-38|tca:661347|similar to CG13240-PA, isoform A	[C]	Energy production and conversion	NADH:ubiquinone oxidoreductase, NDUFB6/B17 subunit	--	PREDICTED: uncharacterized protein LOC661347 [Tribolium castaneum]
TRINITY_DN25037_c0_g1	--	--	Biological Process: ciliary or bacterial-type flagellar motility (GO:0001539);; Molecular Function: microtubule motor activity (GO:0003777);; Molecular Function: ATP binding (GO:0005524);; Cellular Component: axonemal dynein complex (GO:0005858);; Biological Process: microtubule-based movement (GO:0007018);; Biological Process: metabolic process (GO:0008152);; Molecular Function: ATPase activity …	--	[Z]	Cytoskeleton	Hydrolytic ATP binding site of dynein motor region D1	Dynein beta chain, ciliary OS=Tripneustes gratilla (Hawaian sea urchin) PE=1 SV=1	hypothetical protein D910_04933 [Dendroctonus ponderosae]
TRINITY_DN17475_c0_g5	--	--	--	--	--	--	--	--	hypothetical protein TcasGA2_TC011953 [Tribolium castaneum]
TRINITY_DN5309_c0_g3	--	--	--	--	--	--	--	--	PREDICTED: uncharacterized protein LOC103313645 [Tribolium castaneum]
TRINITY_DN17951_c0_g9	--	--	--	K14011|1e-34|tca:663535|similar to CG5469-PD, isoform D	[O]	Posttranslational modification, protein turnover, chaperones	--	--	PREDICTED: UBX domain-containing protein 6 [Tribolium castaneum]
TRINITY_DN20250_c0_g1	[IQ]	--	--	--	[I]	Lipid transport and metabolism	AMP-binding enzyme	Luciferin 4-monooxygenase OS=Photuris pennsylvanica (Pennsylvania firefly) PE=2 SV=2	hypothetical protein YQE_01191, partial [Dendroctonus ponderosae]
TRINITY_DN17878_c0_g2	[GEPR]	--	--	K14613|1e-84|tca:664418|similar to CG30345-PA	[R]	General function prediction only	Major Facilitator Superfamily;; Sugar (and other) transporter	--	PREDICTED: proton-coupled folate transporter-like [Tribolium castaneum]
TRINITY_DN12167_c0_g1	[I]	Lipid transport and metabolism	Molecular Function: transferase activity (GO:0016740);;	K00869|3e-94|tca:661052|similar to mevalonate kinase	[I]	Lipid transport and metabolism	GHMP kinases N terminal domain;; GHMP kinases C terminal;; BolA-like protein	Mevalonate kinase GN=mvk OS=Dictyostelium discoideum (Slime mold) PE=1 SV=1	hypothetical protein TcasGA2_TC015408 [Tribolium castaneum]
TRINITY_DN15456_c0_g2	--	--	Biological Process: cellular process (GO:0009987);;	--	[R]	General function prediction only	--	Putative uncharacterized transposon-derived protein F52C9.6 GN=F52C9.6 OS=Caenorhabditis elegans PE=5 SV=1	PREDICTED: uncharacterized protein LOC105567969 [Vollenhovia emeryi]
TRINITY_DN178_c0_g1	--	--	--	--	--	--	7tm Odorant receptor	--	--
TRINITY_DN24934_c0_g1	--	--	--	K10410|5e-48|tca:659700|similar to axonemal dynein light chain	[Z]	Cytoskeleton	Axonemal dynein light chain	Putative inner dynein arm light chain, axonemal GN=CG6971 OS=Drosophila melanogaster (Fruit fly) PE=2 SV=1	PREDICTED: 33 kDa inner dynein arm light chain, axonemal [Tribolium castaneum]
TRINITY_DN20678_c0_g3	[L]	Replication, recombination and repair	Cellular Component: mismatch repair complex (GO:0032300);; Cellular Component: nuclear part (GO:0044428);; Molecular Function: organic cyclic compound binding (GO:0097159);; Molecular Function: heterocyclic compound binding (GO:1901363);;	K08735|1e-106|tca:655722|similar to mismatch repair protein	[L]	Replication, recombination and repair	MutS domain I;; MutS domain II	DNA mismatch repair protein spellchecker 1 GN=spel1 OS=Drosophila melanogaster (Fruit fly) PE=3 SV=4	PREDICTED: DNA mismatch repair protein Msh2 [Tribolium castaneum]
TRINITY_DN550_c0_g2	--	--	Biological Process: metabolic process (GO:0008152);; Molecular Function: transferase activity, transferring acyl groups other than amino-acyl groups (GO:0016747);;	--	[R]	General function prediction only	--	Nose resistant to fluoxetine protein 6 (Precursor) GN=nrf-6 OS=Caenorhabditis elegans PE=1 SV=3	PREDICTED: nose resistant to fluoxetine protein 6 isoform X2 [Tribolium castaneum]
TRINITY_DN17125_c0_g2	--	--	--	K12584|8e-59|tca:658490|similar to histidine triad protein member	--	--	HECT-like Ubiquitin-conjugating enzyme (E2)-binding	--	hypothetical protein TcasGA2_TC030638, partial [Tribolium castaneum]
TRINITY_DN5189_c0_g1	--	--	--	--	--	--	--	--	PREDICTED: zinc finger MYM-type protein 1-like [Hydra vulgaris]
TRINITY_DN13897_c0_g1	--	--	--	--	[T]	Signal transduction mechanisms	RUN domain	--	PREDICTED: RUN domain-containing protein 1-like [Tribolium castaneum]
TRINITY_DN8989_c0_g1	[O]	Posttranslational modification, protein turnover, chaperones	Molecular Function: peroxidase activity (GO:0004601);; Molecular Function: peroxiredoxin activity (GO:0051920);; Biological Process: oxidation-reduction process (GO:0055114);;	K03386|1e-118|tca:659393|similar to peroxiredoxins, prx-1, prx-2, prx-3	[O]	Posttranslational modification, protein turnover, chaperones	AhpC/TSA family;; C-terminal domain of 1-Cys peroxiredoxin;; Redoxin	Peroxiredoxin 1 GN=Jafrac1 OS=Drosophila melanogaster (Fruit fly) PE=1 SV=1	PREDICTED: peroxiredoxin 1 [Tribolium castaneum]
TRINITY_DN4703_c0_g1	--	--	Biological Process: cellular process (GO:0009987);;	--	--	--	--	Probable RNA-directed DNA polymerase from transposon X-element GN=X-element\ORF2 OS=Drosophila melanogaster (Fruit fly) PE=3 SV=1	PREDICTED: RNA-directed DNA polymerase from mobile element jockey-like [Metaseiulus occidentalis]
TRINITY_DN18047_c0_g1	--	--	Biological Process: cellular protein metabolic process (GO:0044267);;	K09574|1e-12|tca:655212|similar to AGAP006615-PA	--	--	--	--	PREDICTED: peptidyl-prolyl cis-trans isomerase FKBP8 [Tribolium castaneum]
TRINITY_DN1208_c0_g1	--	--	--	--	--	--	--	--	PREDICTED: isocitrate dehydrogenase [NAD] subunit gamma, mitochondrial-like isoform X1 [Tribolium castaneum]
TRINITY_DN14621_c0_g4	[K]	Transcription	Molecular Function: DNA-directed RNA polymerase activity (GO:0003899);; Molecular Function: binding (GO:0005488);; Cellular Component: DNA-directed RNA polymerase III complex (GO:0005666);; Cellular Component: DNA-directed RNA polymerase I complex (GO:0005736);; Cellular Component: microtubule associated complex (GO:0005875);; Biological Process: transcription from RNA polymerase I promoter (GO:0…	K03020|5e-33|nvi:100115834|NV14741	[K]	Transcription	RNA polymerase Rpb3/Rpb11 dimerisation domain;; RNA polymerase Rpb3/Rpb11 dimerisation domain	Probable DNA-directed RNA polymerases I and III subunit RPAC2 GN=l(2)37Cg OS=Drosophila melanogaster (Fruit fly) PE=3 SV=1	PREDICTED: probable DNA-directed RNA polymerases I and III subunit RPAC2 [Fopius arisanus]
TRINITY_DN15339_c1_g1	--	--	Molecular Function: binding (GO:0005488);;	--	[R]	General function prediction only	Zinc-finger associated domain (zf-AD)	Zinc finger protein hangover GN=hang OS=Drosophila melanogaster (Fruit fly) PE=1 SV=3	PREDICTED: zinc finger protein 2 homolog [Tribolium castaneum]
TRINITY_DN21375_c0_g1	--	--	Biological Process: regulation of transcription involved in G1/S transition of mitotic cell cycle (GO:0000083);; Biological Process: negative regulation of transcription from RNA polymerase II promoter (GO:0000122);; Molecular Function: RNA polymerase II regulatory region DNA binding (GO:0001012);; Molecular Function: RNA polymerase II core promoter proximal region sequence-specific DNA binding t…	--	[T]	Signal transduction mechanisms	Human growth factor-like EGF;; EGF domain	Processed neurogenic locus Notch protein (Precursor) GN=N OS=Drosophila melanogaster (Fruit fly) PE=1 SV=3	PREDICTED: LOW QUALITY PROTEIN: uncharacterized protein LOC658528 [Tribolium castaneum]
TRINITY_DN15005_c0_g1	--	--	--	--	--	--	Perilipin family	Lipid storage droplets surface-binding protein 1 OS=Drosophila melanogaster (Fruit fly) PE=2 SV=2	PREDICTED: lipid storage droplets surface-binding protein 1-like isoform X2 [Tribolium castaneum]
TRINITY_DN17242_c0_g3	[U]	Intracellular trafficking, secretion, and vesicular transport	Cellular Component: integral component of membrane (GO:0016021);; Biological Process: vesicle-mediated transport (GO:0016192);;	K08515|2e-95|tca:663510|similar to CG1599-PA	[U]	Intracellular trafficking, secretion, and vesicular transport	Synaptobrevin;; Regulated-SNARE-like domain	Vesicle-associated membrane protein 7B OS=Dictyostelium discoideum (Slime mold) PE=3 SV=1	PREDICTED: vesicle-associated membrane protein 7 [Tribolium castaneum]
TRINITY_DN10097_c0_g2	--	--	Biological Process: proton transport (GO:0015992);; Cellular Component: apical plasma membrane (GO:0016324);; Cellular Component: vacuolar proton-transporting V-type ATPase complex (GO:0016471);; Molecular Function: hydrolase activity, acting on acid anhydrides, catalyzing transmembrane movement of substances (GO:0016820);; Biological Process: transmembrane transport (GO:0055085);;	K02152|2e-60|tca:662804|similar to vacuolar ATP synthase subunit G	[C]	Energy production and conversion	Vacuolar (H+)-ATPase G subunit	V-type proton ATPase subunit G OS=Manduca sexta (Tobacco hawkmoth) PE=3 SV=1	PREDICTED: V-type proton ATPase subunit G [Tribolium castaneum]
TRINITY_DN546_c0_g1	--	--	--	--	--	--	Phospholipase A2	Phospholipase A2 OS=Apis dorsata (Giant honeybee) PE=1 SV=1	hypothetical protein D910_00705 [Dendroctonus ponderosae]
TRINITY_DN13473_c0_g1	--	--	Molecular Function: catalytic activity (GO:0003824);;	--	[RP]	--	--	Muscle M-line assembly protein unc-89 GN=unc-89 OS=Caenorhabditis elegans PE=1 SV=3	hypothetical protein CLF_100574 [Clonorchis sinensis]
TRINITY_DN8139_c0_g1	--	--	Biological Process: metabolic process (GO:0008152);; Molecular Function: hydrolase activity (GO:0016787);;	K01444|7e-10|isc:IscW_ISCW001950|asparaginase, putative (EC:3.5.1.26)	[E]	Amino acid transport and metabolism	--	Glycosylasparaginase beta chain {ECO:0000250|UniProtKB:P20933} (Precursor) GN=GA14866 OS=Drosophila pseudoobscura pseudoobscura (Fruit fly) PE=3 SV=2	asparaginase, putative [Ixodes scapularis]
TRINITY_DN14406_c1_g3	--	--	Cellular Component: troponin complex (GO:0005861);;	--	[Z]	Cytoskeleton	Troponin	Troponin I GN=wupA OS=Drosophila melanogaster (Fruit fly) PE=2 SV=3	PREDICTED: troponin I isoform X12 [Tribolium castaneum]
TRINITY_DN4663_c0_g1	[L]	Replication, recombination and repair	--	--	[R]	General function prediction only	Integrase core domain	Uncharacterized protein K02A2.6 GN=K02A2.6 OS=Caenorhabditis elegans PE=3 SV=1	PREDICTED: uncharacterized protein K02A2.6-like [Wasmannia auropunctata]
TRINITY_DN24726_c0_g2	[L]	Replication, recombination and repair	--	--	[R]	General function prediction only	--	Endonuclease GN=pol OS=Drosophila melanogaster (Fruit fly) PE=3 SV=1	PREDICTED: uncharacterized protein K02A2.6-like [Vollenhovia emeryi]
TRINITY_DN5949_c0_g1	--	--	Biological Process: negative regulation of apoptotic process (GO:0043066);;	--	--	--	--	Ragulator complex protein LAMTOR5 homolog GN=v1g226489 OS=Nematostella vectensis (Starlet sea anemone) PE=3 SV=1	PREDICTED: ragulator complex protein LAMTOR5 homolog [Vollenhovia emeryi]
TRINITY_DN15884_c0_g2	[GC]	--	Molecular Function: transferase activity, transferring glycosyl groups (GO:0016757);;	--	[GC]	--	UDP-glucoronosyl and UDP-glucosyl transferase;; Glycosyl transferase family 1;; Glycosyltransferase family 28 C-terminal domain	Putative UDP-glucuronosyltransferase ugt-58 (Precursor) GN=ugt-58 OS=Caenorhabditis elegans PE=3 SV=2	hypothetical protein D910_05453 [Dendroctonus ponderosae]
TRINITY_DN10829_c0_g1	[E]	Amino acid transport and metabolism	Molecular Function: lactoylglutathione lyase activity (GO:0004462);; Biological Process: metabolic process (GO:0008152);; Molecular Function: metal ion binding (GO:0046872);;	K01759|3e-75|tca:658214|similar to CG1707-PA	[G]	Carbohydrate transport and metabolism	Glyoxalase/Bleomycin resistance protein/Dioxygenase superfamily;; Glyoxalase-like domain	--	PREDICTED: lactoylglutathione lyase [Tribolium castaneum]
TRINITY_DN4249_c0_g1	--	--	Molecular Function: binding (GO:0005488);;	--	[R]	General function prediction only	--	Copia protease GN=GIP OS=Drosophila melanogaster (Fruit fly) PE=1 SV=3	Yokozuna [Bombyx mori]
TRINITY_DN17689_c0_g8	[E]	Amino acid transport and metabolism	Cellular Component: cytoplasm (GO:0005737);; Molecular Function: zinc ion binding (GO:0008270);; Molecular Function: homocysteine S-methyltransferase activity (GO:0008898);; Biological Process: methionine biosynthetic process (GO:0009086);; Biological Process: methylation (GO:0032259);; Molecular Function: betaine-homocysteine S-methyltransferase activity (GO:0047150);;	K00547|3e-31|tca:662176|similar to CG10621-PA	[E]	Amino acid transport and metabolism	Homocysteine S-methyltransferase	--	PREDICTED: homocysteine S-methyltransferase 2 [Tribolium castaneum]
TRINITY_DN19520_c0_g2	--	--	--	--	[R]	General function prediction only	--	Uncharacterized protein ZK632.2 GN=ZK632.2 OS=Caenorhabditis elegans PE=3 SV=1	PREDICTED: kanadaptin [Tribolium castaneum]
TRINITY_DN7894_c0_g1	--	--	Biological Process: lipid metabolic process (GO:0006629);; Cellular Component: integral component of membrane (GO:0016021);; Cellular Component: intracellular membrane-bounded organelle (GO:0043231);; Cellular Component: cytoplasmic part (GO:0044444);; Biological Process: transmembrane transport (GO:0055085);;	--	[C]	Energy production and conversion	Mitochondrial carrier protein;; EF-hand domain pair;; EF-hand domain;; EF-hand domain pair;; EF hand;; Mitochondrial carrier protein	Mitochondrial substrate carrier family protein P GN=mcfP OS=Dictyostelium discoideum (Slime mold) PE=3 SV=1	PREDICTED: mitochondrial coenzyme A transporter SLC25A42 [Tribolium castaneum]
TRINITY_DN26956_c0_g1	--	--	Cellular Component: membrane (GO:0016020);;	--	--	--	Domain of unknown function (DUF4519)	Single-pass membrane and coiled-coil domain-containing protein 4 homolog GN=CPIJ008582 OS=Culex quinquefasciatus (Southern house mosquito) PE=3 SV=1	hypothetical protein TcasGA2_TC014457, partial [Tribolium castaneum]
TRINITY_DN23792_c0_g1	--	--	--	--	--	--	--	RNA-directed DNA polymerase from mobile element jockey GN=pol OS=Drosophila melanogaster (Fruit fly) PE=1 SV=1	hypothetical protein TcasGA2_TC005283 [Tribolium castaneum]
TRINITY_DN20508_c0_g18	--	--	Cellular Component: membrane (GO:0016020);;	--	[T]	Signal transduction mechanisms	--	Putative vitellogenin receptor (Precursor) GN=yl OS=Drosophila melanogaster (Fruit fly) PE=1 SV=2	hypothetical protein D910_10021 [Dendroctonus ponderosae]
TRINITY_DN15543_c0_g1	--	--	--	--	--	--	Jacalin-like lectin domain	--	--
TRINITY_DN7667_c0_g1	--	--	--	--	--	--	--	--	PREDICTED: ATP-dependent DNA helicase PIF1-like [Acyrthosiphon pisum]
TRINITY_DN20849_c0_g7	--	--	Molecular Function: serine-type endopeptidase activity (GO:0004252);; Biological Process: proteolysis (GO:0006508);;	--	[E]	Amino acid transport and metabolism	--	--	serine protease H129 [Tribolium castaneum]
TRINITY_DN14697_c0_g8	--	--	--	--	[R]	General function prediction only	Zinc finger, C2H2 type;; C2H2-type zinc finger;; Zinc-finger double domain	--	zinc finger protein [Hymenolepis microstoma]
TRINITY_DN26775_c0_g1	--	--	--	K03938|2e-36|tca:662710|Ndufs5	[C]	Energy production and conversion	NADH:ubiquinone oxidoreductase, NDUFS5-15kDa	--	NADH dehydrogenase (ubiquinone) Fe-S protein 5, 15kDa (NADH-coenzyme Q reductase) [Tribolium castaneum]
TRINITY_DN17067_c0_g2	[O]	Posttranslational modification, protein turnover, chaperones	Molecular Function: glutathione peroxidase activity (GO:0004602);; Biological Process: response to oxidative stress (GO:0006979);; Biological Process: oxidation-reduction process (GO:0055114);;	K00432|7e-37|tca:658456|glutathione peroxidase	[O]	Posttranslational modification, protein turnover, chaperones	Glutathione peroxidase	Glutathione peroxidase 2 GN=gpx-2 OS=Caenorhabditis elegans PE=3 SV=1	PREDICTED: probable phospholipid hydroperoxide glutathione peroxidase [Tribolium castaneum]
TRINITY_DN17285_c0_g1	[CE]	--	Molecular Function: magnesium ion binding (GO:0000287);; Molecular Function: isocitrate dehydrogenase (NAD+) activity (GO:0004449);; Cellular Component: mitochondrial matrix (GO:0005759);; Cellular Component: lipid particle (GO:0005811);; Cellular Component: microtubule associated complex (GO:0005875);; Biological Process: tricarboxylic acid cycle (GO:0006099);; Molecular Function: NAD binding (G…	K00030|8e-86|nvi:100115212|NV19148	[E]	Amino acid transport and metabolism	Isocitrate/isopropylmalate dehydrogenase	Probable isocitrate dehydrogenase [NAD] subunit alpha, mitochondrial (Precursor) GN=l(1)G0156 OS=Drosophila melanogaster (Fruit fly) PE=2 SV=1	unknown [Dendroctonus ponderosae]
TRINITY_DN19058_c4_g8	--	--	Molecular Function: RNA binding (GO:0003723);;	K06963|1e-11|tca:661672|similar to CG15014-PA	--	--	--	THUMP domain-containing protein 1 homolog GN=CG15014 OS=Drosophila melanogaster (Fruit fly) PE=1 SV=2	PREDICTED: THUMP domain-containing protein 1 homolog [Tribolium castaneum]
TRINITY_DN24011_c0_g2	--	--	--	K10955|5e-13|hsa:4583|MUC2, MLP, MUC-2, SMUC	[WV]	--	--	Rho GTPase-activating protein gacO GN=gacO OS=Dictyostelium discoideum (Slime mold) PE=3 SV=1	PREDICTED: proline-rich extensin-like protein EPR1-like, partial [Apis mellifera]
TRINITY_DN5272_c0_g1	--	--	--	--	--	--	THAP domain	--	PREDICTED: THAP domain-containing protein 1-like [Tribolium castaneum]
TRINITY_DN17315_c0_g6	--	--	Molecular Function: DNA binding (GO:0003677);; Cellular Component: nucleus (GO:0005634);; Biological Process: regulation of transcription, DNA-templated (GO:0006355);;	--	[K]	Transcription	Homeobox KN domain;; Homeobox domain	Homeobox protein 9 GN=hbx9 OS=Dictyostelium discoideum (Slime mold) PE=3 SV=1	PREDICTED: homeobox protein TGIF2LX-like [Tribolium castaneum]
TRINITY_DN18385_c0_g2	--	--	--	--	--	--	--	--	PREDICTED: fibroblast growth factor 1-like [Tribolium castaneum]
TRINITY_DN18083_c4_g5	[R]	General function prediction only	--	--	[R]	General function prediction only	Zinc-finger double domain;; C2H2-type zinc-finger domain;; C2H2-type zinc finger;; Zinc finger, C2H2 type	Zinc finger protein sens GN=sens OS=Drosophila melanogaster (Fruit fly) PE=1 SV=1	hypothetical protein BRAFLDRAFT_93649 [Branchiostoma floridae]
TRINITY_DN20958_c0_g5	--	--	Cellular Component: intracellular (GO:0005622);; Molecular Function: zinc ion binding (GO:0008270);;	--	[O]	Posttranslational modification, protein turnover, chaperones	NHL repeat	Brain tumor protein GN=brat OS=Drosophila melanogaster (Fruit fly) PE=1 SV=2	hypothetical protein D910_01899 [Dendroctonus ponderosae]
TRINITY_DN14554_c0_g6	--	--	--	--	[R]	General function prediction only	--	Protein king tubby {ECO:0000250|UniProtKB:Q86PC9} OS=Drosophila persimilis (Fruit fly) PE=3 SV=1	PREDICTED: protein king tubby [Tribolium castaneum]
TRINITY_DN12872_c0_g1	--	--	--	--	--	--	--	--	PREDICTED: protein IMPACT-like [Plutella xylostella]
TRINITY_DN6942_c0_g1	--	--	--	--	--	--	--	--	hypothetical protein TcasGA2_TC004098 [Tribolium castaneum]
TRINITY_DN13501_c0_g1	[O]	Posttranslational modification, protein turnover, chaperones	Biological Process: protein folding (GO:0006457);; Cellular Component: prefoldin complex (GO:0016272);; Molecular Function: unfolded protein binding (GO:0051082);;	K09550|2e-38|tca:661392|similar to Probable prefoldin subunit 4	[O]	Posttranslational modification, protein turnover, chaperones	Prefoldin subunit	Probable prefoldin subunit 4 GN=CG10635 OS=Drosophila melanogaster (Fruit fly) PE=3 SV=1	PREDICTED: probable prefoldin subunit 4 [Tribolium castaneum]
TRINITY_DN18225_c0_g1	[S]	Function unknown	--	--	[R]	General function prediction only	Leucine rich repeat;; Leucine Rich repeats (2 copies);; Leucine Rich Repeat;; Leucine rich repeat;; Leucine Rich repeat	Slit homolog 1 protein (Precursor) GN=slt-1 OS=Caenorhabditis elegans PE=3 SV=1	PREDICTED: toll-like receptor 2 [Tribolium castaneum]
TRINITY_DN10226_c0_g1	[R]	General function prediction only	Molecular Function: nucleic acid binding (GO:0003676);;	--	[R]	General function prediction only	RNA recognition motif. (a.k.a. RRM, RBD, or RNP domain);; RNA recognition motif (a.k.a. RRM, RBD, or RNP domain);; RNA recognition motif. (a.k.a. RRM, RBD, or RNP domain)	Heterogeneous nuclear ribonucleoprotein A1 GN=Hrb98DE OS=Drosophila melanogaster (Fruit fly) PE=2 SV=1	PREDICTED: eukaryotic translation initiation factor 4H [Tribolium castaneum]
TRINITY_DN18714_c0_g4	--	--	Molecular Function: NAD+ kinase activity (GO:0003951);; Biological Process: NADP biosynthetic process (GO:0006741);; Biological Process: phosphorylation (GO:0016310);; Biological Process: NAD metabolic process (GO:0019674);;	K00858|7e-62|tca:663340|similar to CG33156-PE, isoform E	[G]	Carbohydrate transport and metabolism	--	--	PREDICTED: NAD kinase-like isoform X6 [Tribolium castaneum]
TRINITY_DN20101_c0_g3	[RTKL]	--	Molecular Function: protein serine/threonine kinase activity (GO:0004674);; Molecular Function: ATP binding (GO:0005524);; Biological Process: protein phosphorylation (GO:0006468);;	K08819|1e-154|tca:664031|similar to AGAP004780-PA	[D]	Cell cycle control, cell division, chromosome partitioning	Protein kinase domain;; Protein tyrosine kinase	Cyclin-dependent kinase 12 GN=Cdk12 OS=Drosophila melanogaster (Fruit fly) PE=1 SV=1	PREDICTED: cyclin-dependent kinase 12 isoform X3 [Tribolium castaneum]
TRINITY_DN25224_c0_g1	--	--	Molecular Function: chemokine receptor activity (GO:0004950);; Molecular Function: neuropeptide Y receptor activity (GO:0004983);; Molecular Function: tachykinin receptor activity (GO:0004995);; Cellular Component: plasma membrane (GO:0005886);; Biological Process: chemotaxis (GO:0006935);; Biological Process: tachykinin receptor signaling pathway (GO:0007217);; Biological Process: neuropeptide s…	K04225|3e-53|tca:660026|similar to Tachykinin-like receptor at 86C CG6515-PB	[T]	Signal transduction mechanisms	7 transmembrane receptor (rhodopsin family)	Tachykinin-like peptides receptor 86C GN=TkR86C OS=Drosophila melanogaster (Fruit fly) PE=2 SV=2	hypothetical protein TcasGA2_TC004977 [Tribolium castaneum]
TRINITY_DN23700_c0_g1	--	--	--	--	--	--	--	--	hypothetical protein TcasGA2_TC007503 [Tribolium castaneum]
TRINITY_DN24292_c0_g1	--	--	--	--	--	--	--	--	PREDICTED: hypothetical protein LOC100740723 [Bombus impatiens]
TRINITY_DN2585_c0_g1	--	--	--	--	[R]	General function prediction only	Zinc finger, C2H2 type	Longitudinals lacking protein, isoforms A/B/D/L OS=Drosophila melanogaster (Fruit fly) PE=1 SV=1	longitudinals lacking isoform 4 [Tribolium castaneum]
TRINITY_DN18846_c0_g3	--	--	--	--	--	--	--	--	hypothetical protein TcasGA2_TC002146 [Tribolium castaneum]
TRINITY_DN18124_c2_g1	[T]	Signal transduction mechanisms	Molecular Function: protein tyrosine phosphatase activity (GO:0004725);; Biological Process: protein dephosphorylation (GO:0006470);;	K14394|4e-63|tca:657373|similar to Low molecular weight phosphotyrosine protein phosphatase 2 (Low molecular weight cytosolic acid phosphatase 2) (PTPase 2)	[T]	Signal transduction mechanisms	Low molecular weight phosphotyrosine protein phosphatase	Low molecular weight phosphotyrosine protein phosphatase 1 GN=primo-1 OS=Drosophila melanogaster (Fruit fly) PE=2 SV=1	PREDICTED: low molecular weight phosphotyrosine protein phosphatase-like [Cerapachys biroi]
TRINITY_DN16419_c0_g5	--	--	--	--	--	--	Chitin binding Peritrophin-A domain	Probable chitinase 3 (Precursor) GN=Cht3 OS=Drosophila melanogaster (Fruit fly) PE=2 SV=2	hypothetical protein BRAFLDRAFT_176377 [Branchiostoma floridae]
TRINITY_DN16544_c0_g5	[G]	Carbohydrate transport and metabolism	Molecular Function: nucleotide binding (GO:0000166);; Biological Process: carbohydrate metabolic process (GO:0005975);; Molecular Function: kinase activity (GO:0016301);; Biological Process: phosphorylation (GO:0016310);; Molecular Function: phosphotransferase activity, alcohol group as acceptor (GO:0016773);;	K00849|2e-38|tad:TRIADDRAFT_53667|hypothetical protein	[G]	Carbohydrate transport and metabolism	--	--	hypothetical protein TRIADDRAFT_53667 [Trichoplax adhaerens]
TRINITY_DN15378_c0_g1	--	--	--	--	[S]	Function unknown	Repeat of unknown function (DUF1126)	--	hypothetical protein TcasGA2_TC013381 [Tribolium castaneum]
TRINITY_DN13522_c0_g1	[R]	General function prediction only	--	--	[I]	Lipid transport and metabolism	Alpha/beta hydrolase family;; Alpha/beta hydrolase family;; alpha/beta hydrolase fold;; Partial alpha/beta-hydrolase lipase region;; Lecithin:cholesterol acyltransferase	Lipase 1 (Precursor) GN=Lip1 OS=Drosophila melanogaster (Fruit fly) PE=2 SV=2	PREDICTED: lipase 1 [Tribolium castaneum]
TRINITY_DN19533_c0_g3	[L]	Replication, recombination and repair	Molecular Function: nucleic acid binding (GO:0003676);; Molecular Function: ATP binding (GO:0005524);; Biological Process: DNA recombination (GO:0006310);; Molecular Function: ATP-dependent helicase activity (GO:0008026);;	K10899|2e-53|tca:657544|similar to MGC131022 protein	[R]	General function prediction only	--	Putative ATP-dependent DNA helicase Q1 {ECO:0000250|UniProtKB:P46063} GN=K02F3.12 OS=Caenorhabditis elegans PE=3 SV=3	PREDICTED: ATP-dependent DNA helicase Q1 [Tribolium castaneum]
TRINITY_DN3501_c0_g1	--	--	--	--	[R]	General function prediction only	Reverse transcriptase (RNA-dependent DNA polymerase)	Probable RNA-directed DNA polymerase from transposon BS OS=Drosophila melanogaster (Fruit fly) PE=2 SV=1	PREDICTED: RNA-directed DNA polymerase from mobile element jockey-like [Hydra vulgaris]
TRINITY_DN16523_c1_g1	--	--	--	--	[A]	RNA processing and modification	RNA recognition motif. (a.k.a. RRM, RBD, or RNP domain);; RNA recognition motif (a.k.a. RRM, RBD, or RNP domain);; RNA recognition motif. (a.k.a. RRM, RBD, or RNP domain)	--	PREDICTED: uncharacterized protein LOC656247 [Tribolium castaneum]
TRINITY_DN714_c0_g1	--	--	--	--	--	--	--	--	hypothetical protein EAG_10096, partial [Camponotus floridanus]
TRINITY_DN20703_c0_g14	--	--	--	--	--	--	--	--	PREDICTED: uncharacterized protein LOC663690 [Tribolium castaneum]
TRINITY_DN20315_c0_g1	--	--	Cellular Component: histone acetyltransferase complex (GO:0000123);; Molecular Function: transcription coactivator activity (GO:0003713);; Molecular Function: histone acetyltransferase activity (GO:0004402);; Biological Process: regulation of transcription, DNA-templated (GO:0006355);; Molecular Function: zinc ion binding (GO:0008270);; Biological Process: histone acetylation (GO:0016573);;	K04498|0.0|ame:726280|similar to nejire CG15319-PB	[K]	Transcription	TAZ zinc finger;; Creb binding;; Zinc finger, ZZ type	Protein cbp-1 GN=cbp-1 OS=Caenorhabditis elegans PE=1 SV=6	PREDICTED: CREB-binding protein isoform X3 [Tribolium castaneum]
TRINITY_DN26050_c0_g1	--	--	--	--	[R]	General function prediction only	His(2)-Cys(2) zinc finger	Endonuclease GN=POL OS=Drosophila melanogaster (Fruit fly) PE=3 SV=1	hypothetical protein TcasGA2_TC010554 [Tribolium castaneum]
TRINITY_DN3002_c0_g1	--	--	--	--	[Z]	Cytoskeleton	--	Dynein light chain 2, cytoplasmic GN=Cdlc2 OS=Drosophila melanogaster (Fruit fly) PE=3 SV=1	hypothetical protein D910_12292 [Dendroctonus ponderosae]
TRINITY_DN18489_c0_g3	--	--	--	--	--	--	--	Probable inactive serine/threonine-protein kinase slob2 GN=slob2 OS=Dictyostelium discoideum (Slime mold) PE=3 SV=1	PREDICTED: WAS/WASL-interacting protein family member 2 isoform X1 [Tribolium castaneum]
TRINITY_DN14770_c0_g1	--	--	--	--	--	--	--	Uncharacterized abhydrolase domain-containing protein DDB_G0269086 GN=DDB_G0269086 OS=Dictyostelium discoideum (Slime mold) PE=1 SV=2	PREDICTED: tropomyosin alpha-1 chain [Tribolium castaneum]
TRINITY_DN17955_c0_g2	--	--	Molecular Function: aspartic-type endopeptidase activity (GO:0004190);; Biological Process: proteolysis (GO:0006508);;	K01379|2e-15|tca:655494|similar to CG1548-PA	[O]	Posttranslational modification, protein turnover, chaperones	--	Lysosomal aspartic protease (Precursor) GN=AAEL006169 OS=Aedes aegypti (Yellowfever mosquito) PE=1 SV=2	PREDICTED: lysosomal aspartic protease-like isoform X1 [Crassostrea gigas]
TRINITY_DN9881_c0_g2	--	--	--	--	--	--	--	--	hypothetical protein X777_15252, partial [Cerapachys biroi]
TRINITY_DN18472_c0_g6	[C]	Energy production and conversion	Molecular Function: FMN binding (GO:0010181);; Molecular Function: oxidoreductase activity (GO:0016491);; Biological Process: oxidation-reduction process (GO:0055114);;	K11517|8e-51|tca:659094|similar to AGAP010885-PA	[C]	Energy production and conversion	FMN-dependent dehydrogenase	Hydroxyacid oxidase GN=haox OS=Dictyostelium discoideum (Slime mold) PE=3 SV=1	PREDICTED: hydroxyacid oxidase 1 [Tribolium castaneum]
TRINITY_DN19571_c1_g1	[H]	Coenzyme transport and metabolism	Molecular Function: formate-tetrahydrofolate ligase activity (GO:0004329);; Molecular Function: methylenetetrahydrofolate dehydrogenase (NADP+) activity (GO:0004488);; Molecular Function: ATP binding (GO:0005524);; Biological Process: folic acid-containing compound biosynthetic process (GO:0009396);; Biological Process: oxidation-reduction process (GO:0055114);;	K00288|1e-124|nvi:100118909|NV15114	[H]	Coenzyme transport and metabolism	Tetrahydrofolate dehydrogenase/cyclohydrolase, NAD(P)-binding domain;; Tetrahydrofolate dehydrogenase/cyclohydrolase, catalytic domain	Formyltetrahydrofolate synthetase GN=pug OS=Drosophila melanogaster (Fruit fly) PE=1 SV=4	PREDICTED: C-1-tetrahydrofolate synthase, cytoplasmic [Nasonia vitripennis]
TRINITY_DN19550_c0_g3	--	--	--	--	--	--	--	--	PREDICTED: limbic system-associated membrane protein-like [Tribolium castaneum]
TRINITY_DN27522_c0_g2	[GER]	--	--	--	[R]	General function prediction only	Multidrug resistance efflux transporter	--	PREDICTED: solute carrier family 35 member F3 [Tribolium castaneum]
TRINITY_DN20750_c0_g9	--	--	--	--	[S]	Function unknown	Foie gras liver health family 1	--	hypothetical protein TcasGA2_TC012669 [Tribolium castaneum]
TRINITY_DN5560_c0_g1	[S]	Function unknown	--	K06850|5e-24|dre:80354|slit3, zgc:111911	[WT]	--	Leucine rich repeat;; Leucine Rich repeats (2 copies);; Leucine Rich Repeat	Protein slit C-product (Precursor) GN=sli OS=Drosophila melanogaster (Fruit fly) PE=1 SV=2	PREDICTED: protein slit-like [Tribolium castaneum]
TRINITY_DN21211_c0_g1	--	--	--	--	--	--	--	Uncharacterized protein DDB_G0290685 GN=DDB_G0290685 OS=Dictyostelium discoideum (Slime mold) PE=2 SV=2	hypothetical protein LOTGIDRAFT_139672, partial [Lottia gigantea]
TRINITY_DN17776_c1_g1	[O]	Posttranslational modification, protein turnover, chaperones	Cellular Component: spindle pole (GO:0000922);; Molecular Function: ATP binding (GO:0005524);; Cellular Component: cytoplasm (GO:0005737);; Cellular Component: centrosome (GO:0005813);; Cellular Component: microtubule (GO:0005874);; Biological Process: mitosis (GO:0007067);; Molecular Function: microtubule binding (GO:0008017);; Biological Process: metabolic process (GO:0008152);; Molecular Funct…	K07767|0.0|tca:100142431|similar to aaa atpase	[O]	Posttranslational modification, protein turnover, chaperones	ATPase family associated with various cellular activities (AAA);; Vps4 C terminal oligomerisation domain;; AAA domain (Cdc48 subfamily);; Holliday junction DNA helicase ruvB N-terminus;; Triose-phosphate Transporter family;; UAA transporter family	Katanin p60 ATPase-containing subunit A1 {ECO:0000255|HAMAP-Rule:MF_03023} OS=Strongylocentrotus purpuratus (Purple sea urchin) PE=1 SV=1	PREDICTED: katanin p60 ATPase-containing subunit A-like 1 [Tribolium castaneum]
TRINITY_DN21900_c0_g1	--	--	--	--	--	--	--	--	hypothetical protein TcasGA2_TC008071 [Tribolium castaneum]
TRINITY_DN17598_c0_g1	--	--	Molecular Function: calcium ion binding (GO:0005509);;	--	[S]	Function unknown	LETM1-like protein	LETM1 and EF-hand domain-containing protein anon-60Da, mitochondrial (Precursor) GN=Letm1 OS=Drosophila melanogaster (Fruit fly) PE=2 SV=2	PREDICTED: LETM1 and EF-hand domain-containing protein anon-60Da, mitochondrial [Tribolium castaneum]
TRINITY_DN12792_c0_g1	--	--	--	--	--	--	PBP/GOBP family	--	PREDICTED: uncharacterized protein LOC100141618 [Tribolium castaneum]
TRINITY_DN19826_c0_g8	--	--	Molecular Function: iron ion binding (GO:0005506);; Molecular Function: oxidoreductase activity, acting on paired donors, with incorporation or reduction of molecular oxygen, 2-oxoglutarate as one donor, and incorporation of one atom each of oxygen into both donors (GO:0016706);; Molecular Function: L-ascorbic acid binding (GO:0031418);; Biological Process: oxidation-reduction process (GO:0055114…	--	[S]	Function unknown	--	--	Prolyl 3-hydroxylase 1, partial [Zootermopsis nevadensis]
TRINITY_DN19423_c1_g6	--	--	Molecular Function: transferase activity, transferring glycosyl groups (GO:0016757);;	--	[GC]	--	UDP-glucoronosyl and UDP-glucosyl transferase	Putative UDP-glucuronosyltransferase ugt-58 (Precursor) GN=ugt-58 OS=Caenorhabditis elegans PE=3 SV=2	PREDICTED: UDP-glucuronosyltransferase 2B16 [Tribolium castaneum]
TRINITY_DN20100_c0_g8	--	--	Molecular Function: transporter activity (GO:0005215);;	--	[R]	General function prediction only	--	--	hypothetical protein TcasGA2_TC000303 [Tribolium castaneum]
TRINITY_DN9422_c0_g1	--	--	Molecular Function: SNAP receptor activity (GO:0005484);; Cellular Component: lysosome (GO:0005764);; Cellular Component: Golgi apparatus (GO:0005794);; Biological Process: intracellular protein transport (GO:0006886);; Cellular Component: integral component of membrane (GO:0016021);; Biological Process: Golgi vesicle transport (GO:0048193);; Biological Process: membrane fusion (GO:0061025);;	K08489|4e-82|phu:Phum_PHUM492020|syntaxin-16, putative	[U]	Intracellular trafficking, secretion, and vesicular transport	SNARE domain;; Syntaxin	Syntaxin-1A GN=unc-64 OS=Caenorhabditis briggsae PE=3 SV=1	PREDICTED: syntaxin-16 [Tribolium castaneum]
TRINITY_DN19117_c0_g1	[ET]	--	Cellular Component: membrane (GO:0016020);;	--	[PET]	--	Receptor family ligand binding region;; Ligand-gated ion channel;; Bacterial extracellular solute-binding proteins, family 3;; Ligated ion channel L-glutamate- and glycine-binding site;; Periplasmic binding protein	Glutamate receptor (Precursor) OS=Lymnaea stagnalis (Great pond snail) PE=2 SV=1	PREDICTED: glutamate receptor ionotropic, kainate 2 [Tribolium castaneum]
TRINITY_DN16818_c0_g7	--	--	Molecular Function: phosphoribosylaminoimidazolesuccinocarboxamide synthase activity (GO:0004639);; Molecular Function: ATP binding (GO:0005524);; Biological Process: 'de novo' IMP biosynthetic process (GO:0006189);; Molecular Function: lyase activity (GO:0016829);;	K01587|4e-47|tca:656066|similar to CG3989-PA	[F]	Nucleotide transport and metabolism	SAICAR synthetase	Phosphoribosylaminoimidazole carboxylase OS=Drosophila melanogaster (Fruit fly) PE=2 SV=2	hypothetical protein TcasGA2_TC016225 [Tribolium castaneum]
TRINITY_DN6355_c0_g1	--	--	--	--	[C]	Energy production and conversion	Adenylate and Guanylate cyclase catalytic domain	Adenylate cyclase type 2 OS=Drosophila melanogaster (Fruit fly) PE=2 SV=3	PREDICTED: adenylate cyclase type 2-like [Tribolium castaneum]
TRINITY_DN18130_c1_g2	--	--	Molecular Function: microtubule motor activity (GO:0003777);; Molecular Function: ATP binding (GO:0005524);; Biological Process: microtubule-based movement (GO:0007018);; Biological Process: metabolic process (GO:0008152);; Molecular Function: ATPase activity (GO:0016887);; Cellular Component: dynein complex (GO:0030286);;	--	[Z]	Cytoskeleton	--	Dynein beta chain, ciliary OS=Tripneustes gratilla (Hawaian sea urchin) PE=1 SV=1	PREDICTED: dynein heavy chain 8, axonemal [Tribolium castaneum]
TRINITY_DN18318_c0_g1	--	--	--	--	--	--	Domain of unknown function (DUF4539)	--	PREDICTED: uncharacterized protein C17orf53-like [Tribolium castaneum]
TRINITY_DN15614_c0_g5	--	--	--	--	--	--	--	--	hypothetical protein TcasGA2_TC012159 [Tribolium castaneum]
TRINITY_DN21155_c0_g2	--	--	Molecular Function: protein kinase activity (GO:0004672);; Biological Process: phosphorylation (GO:0016310);;	K08333|1e-76|tca:659265|similar to CG9746-PA	[T]	Signal transduction mechanisms	WD domain, G-beta repeat	Probable serine/threonine-protein kinase vps15 GN=vps15 OS=Dictyostelium discoideum (Slime mold) PE=3 SV=1	PREDICTED: phosphoinositide 3-kinase regulatory subunit 4 isoform X2 [Tribolium castaneum]
TRINITY_DN958_c0_g1	--	--	--	--	[R]	General function prediction only	Reverse transcriptase (RNA-dependent DNA polymerase)	Putative uncharacterized transposon-derived protein F52C9.6 GN=F52C9.6 OS=Caenorhabditis elegans PE=5 SV=1	endonuclease-reverse transcriptase [Bombyx mori]
TRINITY_DN21401_c5_g2	--	--	--	--	--	--	--	--	PREDICTED: nesprin-1 [Tribolium castaneum]
TRINITY_DN6974_c0_g2	--	--	--	--	--	--	--	--	hypothetical protein TcasGA2_TC010021 [Tribolium castaneum]
TRINITY_DN1605_c0_g2	[M]	Cell wall/membrane/envelope biogenesis	Molecular Function: DNA binding (GO:0003677);; Biological Process: transcription, DNA-templated (GO:0006351);; Cellular Component: axon (GO:0030424);; Molecular Function: GTPase activating protein binding (GO:0032794);;	K13804|1e-35|tca:100142047|similar to AGAP002145-PA	[S]	Function unknown	PDZ domain (Also known as DHR or GLGF)	Inactivation-no-after-potential D protein GN=inaD OS=Drosophila melanogaster (Fruit fly) PE=1 SV=2	hypothetical protein TcasGA2_TC009802 [Tribolium castaneum]
TRINITY_DN18490_c0_g3	--	--	Cellular Component: integral component of membrane (GO:0016021);;	--	[T]	Signal transduction mechanisms	Organic solute transporter Ostalpha	Transmembrane protein 184 homolog DDB_G0284525 GN=tmem184A OS=Dictyostelium discoideum (Slime mold) PE=3 SV=1	PREDICTED: transmembrane protein 184B isoform X1 [Tribolium castaneum]
TRINITY_DN16022_c0_g5	--	--	Molecular Function: protein heterodimerization activity (GO:0046982);;	K14649|2e-57|tca:663621|similar to CG7128-PA	[K]	Transcription	Transcription factor TFIID complex subunit 8 C-term	Transcription initiation factor TFIID subunit 8 OS=Drosophila melanogaster (Fruit fly) PE=1 SV=1	PREDICTED: transcription initiation factor TFIID subunit 8-like [Tribolium castaneum]
TRINITY_DN25868_c0_g1	--	--	--	--	[R]	General function prediction only	--	--	PREDICTED: uncharacterized protein LOC105202640 [Solenopsis invicta]
TRINITY_DN21775_c0_g1	--	--	--	--	--	--	--	--	PREDICTED: nucleic-acid-binding protein from mobile element jockey-like, partial [Tribolium castaneum]
TRINITY_DN23408_c0_g1	--	--	--	--	[R]	General function prediction only	Reverse transcriptase (RNA-dependent DNA polymerase)	Putative 115 kDa protein in type-1 retrotransposable element R1DM GN=R1A1-element\ORF2 OS=Drosophila melanogaster (Fruit fly) PE=3 SV=1	hypothetical protein TcasGA2_TC001502 [Tribolium castaneum]
TRINITY_DN2356_c0_g1	--	--	Biological Process: DNA metabolic process (GO:0006259);; Molecular Function: metal ion binding (GO:0046872);;	--	[R]	General function prediction only	Reverse transcriptase (RNA-dependent DNA polymerase)	Copia protease GN=GIP OS=Drosophila melanogaster (Fruit fly) PE=1 SV=3	PREDICTED: LOW QUALITY PROTEIN: uncharacterized protein LOC658801 [Tribolium castaneum]
TRINITY_DN12532_c0_g1	--	--	--	--	[R]	General function prediction only	--	--	PREDICTED: uncharacterized protein LOC105202640 [Solenopsis invicta]
TRINITY_DN16983_c0_g2	--	--	Biological Process: establishment of mitotic spindle orientation (GO:0000132);; Biological Process: assembly of actomyosin apparatus involved in cytokinesis (GO:0000912);; Molecular Function: actin binding (GO:0003779);; Molecular Function: phosphatidylinositol-4,5-bisphosphate binding (GO:0005546);; Cellular Component: nucleus (GO:0005634);; Cellular Component: actin filament (GO:0005884);; Cell…	--	[R]	General function prediction only	FERM central domain;; FERM N-terminal domain	Moesin/ezrin/radixin homolog 1 GN=Moe OS=Drosophila melanogaster (Fruit fly) PE=1 SV=2	PREDICTED: moesin/ezrin/radixin homolog 1 isoform X2 [Tribolium castaneum]
TRINITY_DN7645_c0_g1	--	--	--	K01691|0.0|tca:656230|shf	[TW]	--	WIF domain;; EGF-like domain;; Human growth factor-like EGF;; EGF-like domain	Protein shifted (Precursor) GN=shf OS=Drosophila melanogaster (Fruit fly) PE=1 SV=2	PREDICTED: protein shifted isoform X2 [Tribolium castaneum]
TRINITY_DN15869_c0_g1	[OC]	--	Molecular Function: protein disulfide isomerase activity (GO:0003756);; Cellular Component: endoplasmic reticulum (GO:0005783);; Biological Process: protein folding (GO:0006457);; Biological Process: cell redox homeostasis (GO:0045454);;	K09580|0.0|tca:664074|similar to Protein disulfide-isomerase precursor (PDI)	[O]	Posttranslational modification, protein turnover, chaperones	Thioredoxin;; Thioredoxin-like domain;; Thioredoxin-like domain;; Thioredoxin-like;; Thioredoxin-like;; ERp29, N-terminal domain;; Calsequestrin;; AhpC/TSA family;; Redoxin	Protein disulfide-isomerase (Precursor) GN=Pdi OS=Drosophila melanogaster (Fruit fly) PE=2 SV=1	PREDICTED: protein disulfide-isomerase [Tribolium castaneum]
TRINITY_DN11697_c0_g1	--	--	--	--	[T]	Signal transduction mechanisms	Low-density lipoprotein receptor domain class A	Putative vitellogenin receptor (Precursor) GN=yl OS=Drosophila melanogaster (Fruit fly) PE=1 SV=2	PREDICTED: basement membrane-specific heparan sulfate proteoglycan core protein isoform X10 [Tribolium castaneum]
TRINITY_DN19051_c0_g4	--	--	Biological Process: negative regulation of transposition (GO:0010529);; Biological Process: karyosome formation (GO:0030717);; Cellular Component: P granule (GO:0043186);;	--	--	--	OST-HTH/LOTUS domain	--	PREDICTED: tudor domain-containing protein 5 [Musca domestica]
TRINITY_DN10411_c0_g1	--	--	--	--	--	--	Protein of unknown function (DUF753)	--	--
TRINITY_DN15805_c0_g1	[R]	General function prediction only	--	--	[R]	General function prediction only	Metallo-beta-lactamase superfamily	Glyoxylase B2 GN=gloB2 OS=Dictyostelium discoideum (Slime mold) PE=3 SV=1	hypothetical protein TcasGA2_TC030640 [Tribolium castaneum]
TRINITY_DN19870_c0_g1	--	--	--	--	--	--	--	Putative leucine-rich repeat-containing protein DDB_G0290503 GN=DDB_G0290503 OS=Dictyostelium discoideum (Slime mold) PE=3 SV=1	viral A-type inclusion protein [Trichomonas vaginalis G3]
TRINITY_DN11324_c0_g1	--	--	Biological Process: neurogenesis (GO:0022008);; Molecular Function: metal ion binding (GO:0046872);;	--	--	--	Zinc-finger of C2H2 type	--	hypothetical protein TcasGA2_TC011555 [Tribolium castaneum]
TRINITY_DN13848_c0_g1	--	--	Molecular Function: G-protein coupled receptor binding (GO:0001664);; Molecular Function: GTPase activity (GO:0003924);; Molecular Function: signal transducer activity (GO:0004871);; Cellular Component: heterotrimeric G-protein complex (GO:0005834);; Biological Process: adenylate cyclase-activating dopamine receptor signaling pathway (GO:0007191);; Biological Process: sensory perception of chemic…	--	[T]	Signal transduction mechanisms	G-protein alpha subunit	Guanine nucleotide-binding protein G(s) subunit alpha OS=Lymnaea stagnalis (Great pond snail) PE=2 SV=1	PREDICTED: guanine nucleotide-binding protein G(s) subunit alpha-like [Tribolium castaneum]
TRINITY_DN9753_c0_g1	[T]	Signal transduction mechanisms	--	--	[C]	Energy production and conversion	Adenylate and Guanylate cyclase catalytic domain	Adenylate cyclase type 2 OS=Drosophila melanogaster (Fruit fly) PE=2 SV=3	PREDICTED: adenylate cyclase type 2-like [Tribolium castaneum]
TRINITY_DN18384_c1_g2	[LKJ]	--	Molecular Function: nucleic acid binding (GO:0003676);; Molecular Function: helicase activity (GO:0004386);; Molecular Function: ATP binding (GO:0005524);; Biological Process: metabolic process (GO:0008152);;	K12823|2e-38|tca:100141769|Rm62	[A]	RNA processing and modification	--	ATP-dependent RNA helicase p62 GN=Rm62 OS=Drosophila melanogaster (Fruit fly) PE=1 SV=3	hypothetical protein YQE_12421, partial [Dendroctonus ponderosae]
TRINITY_DN15938_c0_g2	--	--	--	--	--	--	Prefoldin subunit	--	hypothetical protein TcasGA2_TC014964 [Tribolium castaneum]
TRINITY_DN19115_c0_g4	--	--	--	--	--	--	--	Atlastin GN=atl OS=Drosophila melanogaster (Fruit fly) PE=1 SV=1	PREDICTED: uncharacterized protein LOC658443 isoform X2 [Tribolium castaneum]
TRINITY_DN28978_c0_g1	--	--	Molecular Function: nucleotide binding (GO:0000166);; Biological Process: monovalent inorganic cation transport (GO:0015672);; Cellular Component: membrane (GO:0016020);; Molecular Function: hydrolase activity (GO:0016787);; Biological Process: metal ion transport (GO:0030001);; Molecular Function: ion binding (GO:0043167);;	--	[P]	Inorganic ion transport and metabolism	haloacid dehalogenase-like hydrolase;; haloacid dehalogenase-like hydrolase	Sodium/potassium-transporting ATPase subunit alpha-A OS=Artemia franciscana (Brine shrimp) PE=2 SV=1	PREDICTED: sodium/potassium-transporting ATPase subunit alpha-like [Tribolium castaneum]
TRINITY_DN18989_c0_g4	--	--	Molecular Function: aminoacyl-tRNA ligase activity (GO:0004812);; Biological Process: tRNA aminoacylation for protein translation (GO:0006418);;	K14163|1e-25|gga:421348|EPRS	[J]	Translation, ribosomal structure and biogenesis	WHEP-TRS domain	Proline--tRNA ligase GN=Aats-glupro OS=Drosophila melanogaster (Fruit fly) PE=1 SV=2	PREDICTED: bifunctional glutamate/proline--tRNA ligase [Tribolium castaneum]
TRINITY_DN17848_c0_g1	--	--	--	--	--	--	--	Uncharacterized protein PF11_0213 GN=PF11_0213 OS=Plasmodium falciparum (isolate 3D7) PE=2 SV=2	hypothetical protein TcasGA2_TC009190 [Tribolium castaneum]
TRINITY_DN10788_c0_g1	--	--	Molecular Function: methyltransferase activity (GO:0008168);; Biological Process: methylation (GO:0032259);;	--	--	--	Transposase (partial DDE domain)	Mariner Mos1 transposase GN=mariner\T OS=Drosophila mauritiana (Fruit fly) PE=1 SV=1	transposase, partial [Chrysops vittatus]
TRINITY_DN5165_c0_g1	--	--	--	--	--	--	--	--	PREDICTED: uncharacterized protein LOC659571 [Tribolium castaneum]
TRINITY_DN13168_c0_g1	[RTKL]	--	Molecular Function: protein serine/threonine kinase activity (GO:0004674);; Molecular Function: ATP binding (GO:0005524);; Cellular Component: nucleus (GO:0005634);; Cellular Component: plasma membrane (GO:0005886);; Biological Process: protein phosphorylation (GO:0006468);; Biological Process: sperm individualization (GO:0007291);; Biological Process: glial cell migration (GO:0008347);; Biologic…	K08958|0.0|tca:655326|similar to CG6963-PE, isoform E	[T]	Signal transduction mechanisms	Protein kinase domain;; Casein kinase 1 gamma C terminal;; Protein tyrosine kinase	Casein kinase I gamma {ECO:0000303|PubMed:18694560} OS=Caenorhabditis elegans PE=3 SV=1	PREDICTED: casein kinase I isoform gamma-3-like isoform X2 [Tribolium castaneum]
TRINITY_DN25062_c0_g1	--	--	--	--	--	--	THAP domain	--	hypothetical protein TcasGA2_TC011568 [Tribolium castaneum]
TRINITY_DN27773_c0_g1	[C]	Energy production and conversion	--	--	[C]	Energy production and conversion	Aldo/keto reductase family	--	hypothetical protein SAMD00019534_008820 [Acytostelium subglobosum LB1]
TRINITY_DN21038_c0_g5	--	--	--	--	--	--	--	--	PREDICTED: uncharacterized protein LOC661743 isoform X4 [Tribolium castaneum]
TRINITY_DN25763_c0_g1	[E]	Amino acid transport and metabolism	Biological Process: amino acid transmembrane transport (GO:0003333);; Molecular Function: potassium channel activity (GO:0005267);; Molecular Function: amino acid transmembrane transporter activity (GO:0015171);; Cellular Component: integral component of membrane (GO:0016021);; Biological Process: potassium ion transmembrane transport (GO:0071805);;	K03450|9e-30|aag:AaeL_AAEL002557|cationic amino acid transporter	[E]	Amino acid transport and metabolism	--	--	hypothetical protein YQE_12949, partial [Dendroctonus ponderosae]
TRINITY_DN19411_c0_g6	--	--	Molecular Function: hydrolase activity, hydrolyzing O-glycosyl compounds (GO:0004553);; Biological Process: carbohydrate metabolic process (GO:0005975);;	--	[G]	Carbohydrate transport and metabolism	--	--	PREDICTED: uncharacterized family 31 glucosidase KIAA1161 isoform X5 [Tribolium castaneum]
TRINITY_DN12007_c0_g1	--	--	--	--	[C]	Energy production and conversion	Globin	Hemoglobin-3 OS=Phacoides pectinatus (Thick lucine) PE=1 SV=2	hypothetical protein TcasGA2_TC006804 [Tribolium castaneum]
TRINITY_DN24171_c0_g1	--	--	Molecular Function: microtubule motor activity (GO:0003777);; Molecular Function: ATP binding (GO:0005524);; Biological Process: microtubule-based movement (GO:0007018);; Biological Process: metabolic process (GO:0008152);; Cellular Component: dynein complex (GO:0030286);;	K10408|1e-83|tca:657902|similar to dynein, axonemal, heavy polypeptide 3	[Z]	Cytoskeleton	--	--	hypothetical protein TcasGA2_TC005485 [Tribolium castaneum]
TRINITY_DN17723_c0_g1	[O]	Posttranslational modification, protein turnover, chaperones	Molecular Function: hydrolase activity (GO:0016787);;	K01280|0.0|tca:657622|similar to CG3991-PA, isoform A	[O]	Posttranslational modification, protein turnover, chaperones	Tripeptidyl peptidase II;; Subtilase family	Tripeptidyl-peptidase 2 GN=TppII OS=Drosophila melanogaster (Fruit fly) PE=1 SV=2	hypothetical protein YQE_09064, partial [Dendroctonus ponderosae]
TRINITY_DN6869_c1_g1	--	--	--	--	--	--	--	--	hypothetical protein X975_17446, partial [Stegodyphus mimosarum]
TRINITY_DN13969_c0_g6	--	--	--	--	--	--	--	--	PREDICTED: protein strawberry notch isoform X2 [Bactrocera dorsalis]
TRINITY_DN14974_c0_g2	--	--	Cellular Component: integral component of membrane (GO:0016021);; Biological Process: vesicle-mediated transport (GO:0016192);;	--	[U]	Intracellular trafficking, secretion, and vesicular transport	Got1/Sft2-like family	--	PREDICTED: vesicle transport protein SFT2B [Tribolium castaneum]
TRINITY_DN20212_c0_g5	--	--	Molecular Function: ATP binding (GO:0005524);; Molecular Function: kinase activity (GO:0016301);; Biological Process: phosphorylation (GO:0016310);;	--	[K]	Transcription	HMG (high mobility group) box;; HMG-box domain	Putative transcription factor SOX-14 GN=Sox14 OS=Drosophila melanogaster (Fruit fly) PE=2 SV=3	PREDICTED: protein SOX-15-like isoform X1 [Tribolium castaneum]
TRINITY_DN25469_c0_g1	--	--	--	--	[U]	Intracellular trafficking, secretion, and vesicular transport	MSP (Major sperm protein) domain	--	PREDICTED: motile sperm domain-containing protein 1-like isoform X1 [Pogonomyrmex barbatus]
TRINITY_DN17095_c0_g1	--	--	Molecular Function: RNA binding (GO:0003723);; Molecular Function: zinc ion binding (GO:0008270);;	--	[R]	General function prediction only	KH domain;; KH domain;; Zinc finger, C3HC4 type (RING finger)	Uncharacterized protein DDB_G0271670 (Precursor) GN=DDB_G0271670 OS=Dictyostelium discoideum (Slime mold) PE=3 SV=1	mex-3 protein [Tribolium castaneum]
TRINITY_DN7940_c0_g1	--	--	--	--	--	--	--	--	PREDICTED: uncharacterized protein LOC105203473 [Solenopsis invicta]
TRINITY_DN3361_c0_g2	--	--	--	--	--	--	--	--	hypothetical protein TcasGA2_TC014490 [Tribolium castaneum]
TRINITY_DN15571_c0_g1	--	--	--	--	--	--	--	--	hypothetical protein YQE_09295, partial [Dendroctonus ponderosae]
TRINITY_DN6316_c0_g1	--	--	Cellular Component: chloroplast (GO:0009507);; Cellular Component: photosystem II (GO:0009523);; Biological Process: photosynthesis, light harvesting (GO:0009765);; Cellular Component: integral component of membrane (GO:0016021);; Molecular Function: chlorophyll binding (GO:0016168);; Biological Process: protein-chromophore linkage (GO:0018298);;	--	--	--	Chlorophyll A-B binding protein	--	light-harvesting complex protein LHCG11 [Bigelowiella natans]
TRINITY_DN21296_c0_g1	--	--	--	--	--	--	Rotatin, an armadillo repeat protein, centriole functioning	--	PREDICTED: rotatin [Tribolium castaneum]
TRINITY_DN17551_c0_g1	[RTKL]	--	Biological Process: transcription, RNA-templated (GO:0001172);; Molecular Function: RNA-directed RNA polymerase activity (GO:0003968);; Molecular Function: G-protein coupled receptor kinase activity (GO:0004703);; Molecular Function: ATP binding (GO:0005524);; Biological Process: protein phosphorylation (GO:0006468);; Cellular Component: membrane (GO:0016020);; Biological Process: viral genome re…	K08291|0.0|nvi:100122766|NV10181	[T]	Signal transduction mechanisms	Protein kinase domain;; Protein tyrosine kinase;; Regulator of G protein signaling domain	G protein-coupled receptor kinase 2 GN=Gprk2 OS=Drosophila melanogaster (Fruit fly) PE=1 SV=3	PREDICTED: LOW QUALITY PROTEIN: G protein-coupled receptor kinase 2 [Tribolium castaneum]
TRINITY_DN20338_c0_g7	--	--	Molecular Function: copper ion transmembrane transporter activity (GO:0005375);; Cellular Component: integral component of membrane (GO:0016021);; Biological Process: copper ion transmembrane transport (GO:0035434);;	K14686|6e-36|tca:660576|similar to CG3977-PA	[P]	Inorganic ion transport and metabolism	Ctr copper transporter family	--	hypothetical protein YQE_10746, partial [Dendroctonus ponderosae]
TRINITY_DN16917_c0_g10	--	--	--	K12484|8e-35|tca:659855|similar to lethal (1) G0003 CG6606-PA	--	--	--	--	PREDICTED: rab11 family-interacting protein 2 isoform X5 [Tribolium castaneum]
TRINITY_DN14554_c0_g2	--	--	--	--	[R]	General function prediction only	Tub family	Protein king tubby {ECO:0000250|UniProtKB:Q86PC9} OS=Drosophila yakuba (Fruit fly) PE=3 SV=1	PREDICTED: protein king tubby [Tribolium castaneum]
TRINITY_DN18487_c0_g1	--	--	--	--	--	--	--	Uncharacterized protein PFB0145c GN=PFB0145c OS=Plasmodium falciparum (isolate 3D7) PE=2 SV=1	hypothetical protein PFFCH_04034 [Plasmodium falciparum FCH/4]
TRINITY_DN14347_c0_g2	--	--	Biological Process: cellular process (GO:0009987);; Biological Process: single-organism process (GO:0044699);;	K10739|3e-13|tca:658683|Rpa2	[L]	Replication, recombination and repair	Replication protein A C terminal	--	hypothetical protein YQE_05380, partial [Dendroctonus ponderosae]
TRINITY_DN19518_c0_g3	--	--	--	--	--	--	--	--	hypothetical protein TcasGA2_TC011672 [Tribolium castaneum]
TRINITY_DN16790_c0_g1	--	--	Cellular Component: peroxisome (GO:0005777);; Biological Process: lateral inhibition (GO:0046331);;	K13353|9e-82|tca:661997|similar to CG13827-PA	[U]	Intracellular trafficking, secretion, and vesicular transport	Peroxisomal biogenesis factor 11 (PEX11)	--	PREDICTED: peroxisomal membrane protein 11C [Tribolium castaneum]
TRINITY_DN18864_c0_g1	--	--	--	--	--	--	--	Putative leucine-rich repeat-containing protein DDB_G0290503 GN=DDB_G0290503 OS=Dictyostelium discoideum (Slime mold) PE=3 SV=1	PREDICTED: uncharacterized protein LOC103314146 [Tribolium castaneum]
TRINITY_DN12654_c0_g1	--	--	Cellular Component: integral component of membrane (GO:0016021);;	--	[A]	RNA processing and modification	XK-related protein;; EF-hand domain pair	Cell death abnormality protein 8 GN=ced-8 OS=Caenorhabditis elegans PE=2 SV=2	PREDICTED: XK-related protein 7 [Tribolium castaneum]
TRINITY_DN15523_c1_g1	--	--	--	--	[E]	Amino acid transport and metabolism	Serine hydrolase (FSH1);; Alpha/beta hydrolase family;; Phospholipase/Carboxylesterase	UPF0483 protein AGAP003155 GN=AGAP003155 OS=Anopheles gambiae (African malaria mosquito) PE=3 SV=3	PREDICTED: UPF0483 protein AGAP003155 [Tribolium castaneum]
TRINITY_DN8559_c0_g1	[R]	General function prediction only	Molecular Function: diacylglycerol O-acyltransferase activity (GO:0004144);; Molecular Function: GTP binding (GO:0005525);; Cellular Component: intracellular (GO:0005622);; Biological Process: small GTPase mediated signal transduction (GO:0007264);; Biological Process: protein transport (GO:0015031);; Cellular Component: membrane (GO:0016020);; Biological Process: glycerolipid biosynthetic proces…	--	[R]	General function prediction only	Ras family;; Miro-like protein;; ADP-ribosylation factor family;; 50S ribosome-binding GTPase;; Elongation factor Tu GTP binding domain	Ras-like protein 3 (Precursor) GN=R OS=Drosophila melanogaster (Fruit fly) PE=2 SV=2	PREDICTED: ras-related protein Rap-2c [Tribolium castaneum]
TRINITY_DN4398_c0_g1	--	--	--	--	--	--	Male enhanced antigen 1 (MEA1)	--	hypothetical protein D910_09066 [Dendroctonus ponderosae]
TRINITY_DN12027_c0_g1	[OC]	--	Biological Process: cell redox homeostasis (GO:0045454);;	--	[OC]	--	Thioredoxin	Protein disulfide-isomerase 2 (Precursor) GN=pdi-2 OS=Caenorhabditis elegans PE=1 SV=1	PREDICTED: thioredoxin-related transmembrane protein 1-like [Tribolium castaneum]
TRINITY_DN21175_c0_g1	--	--	Molecular Function: DNA binding (GO:0003677);; Cellular Component: cytoplasm (GO:0005737);; Biological Process: regulation of transcription, DNA-templated (GO:0006355);; Biological Process: response to stress (GO:0006950);; Biological Process: multicellular organismal development (GO:0007275);; Molecular Function: methyltransferase activity (GO:0008168);; Molecular Function: disulfide oxidoreduct…	K09186|0.0|tca:658843|similar to CG8651-PD, isoform D	[K]	Transcription	PHD-like zinc-binding domain;; F/Y-rich N-terminus;; PHD-finger;; PHD-zinc-finger like domain	Histone-lysine N-methyltransferase trithorax GN=trx OS=Drosophila melanogaster (Fruit fly) PE=1 SV=4	PREDICTED: histone-lysine N-methyltransferase trithorax [Tribolium castaneum]
TRINITY_DN14576_c0_g1	[R]	General function prediction only	Molecular Function: neurotransmitter:sodium symporter activity (GO:0005328);; Biological Process: neurotransmitter transport (GO:0006836);; Cellular Component: integral component of membrane (GO:0016021);; Biological Process: transmembrane transport (GO:0055085);;	--	[T]	Signal transduction mechanisms	Sodium:neurotransmitter symporter family	Sodium- and chloride-dependent betaine transporter {ECO:0000250|UniProtKB:P48065} OS=Caenorhabditis elegans PE=1 SV=1	hypothetical protein TcasGA2_TC015882 [Tribolium castaneum]
TRINITY_DN11021_c0_g1	--	--	--	--	--	--	--	--	conserved hypothetical protein [Culex quinquefasciatus]
TRINITY_DN16126_c0_g1	--	--	--	--	--	--	DM4/DM12 family	--	hypothetical protein YQE_01577, partial [Dendroctonus ponderosae]
TRINITY_DN12512_c0_g1	[S]	Function unknown	--	--	[A]	RNA processing and modification	Leucine Rich repeats (2 copies);; Leucine rich repeat	Dynein assembly factor 1, axonemal homolog GN=dtr OS=Drosophila melanogaster (Fruit fly) PE=2 SV=2	hypothetical protein D910_10061 [Dendroctonus ponderosae]
TRINITY_DN14793_c0_g1	[U]	Intracellular trafficking, secretion, and vesicular transport	Biological Process: intracellular protein transport (GO:0006886);; Molecular Function: protein transporter activity (GO:0008565);; Biological Process: vesicle-mediated transport (GO:0016192);; Cellular Component: membrane coat (GO:0030117);;	K12394|9e-88|tca:659702|similar to CG5864-PA	[U]	Intracellular trafficking, secretion, and vesicular transport	Clathrin adaptor complex small chain	AP-1 complex subunit sigma-2 GN=ap1s2 OS=Dictyostelium discoideum (Slime mold) PE=3 SV=1	PREDICTED: AP-1 complex subunit sigma-2 isoform X2 [Tribolium castaneum]
TRINITY_DN7623_c0_g1	--	--	--	--	[T]	Signal transduction mechanisms	Immunoglobulin I-set domain;; Immunoglobulin domain;; Immunoglobulin V-set domain;; Immunoglobulin domain;; Immunoglobulin domain	Lachesin (Precursor) GN=LAC OS=Schistocerca americana (American grasshopper) PE=1 SV=1	PREDICTED: lachesin isoform X1 [Tribolium castaneum]
TRINITY_DN13684_c0_g6	--	--	--	--	[O]	Posttranslational modification, protein turnover, chaperones	Kunitz/Bovine pancreatic trypsin inhibitor domain	Kunitz-type protease inhibitor AXPI-I OS=Anthopleura aff. xanthogrammica (Sea anemone) PE=1 SV=1	Kunitz-like protease inhibitor precursor [Ancylostoma caninum]
TRINITY_DN14631_c0_g2	--	--	Molecular Function: phospholipase A2 activity (GO:0004623);; Molecular Function: calcium ion binding (GO:0005509);; Cellular Component: extracellular region (GO:0005576);; Biological Process: phospholipid metabolic process (GO:0006644);; Biological Process: lipid catabolic process (GO:0016042);;	--	--	--	PAN domain;; Zona pellucida-like domain	EGF-like domain-containing protein 2 (Precursor) OS=Lottia gigantea (Giant owl limpet) PE=1 SV=1	PREDICTED: uncharacterized protein LOC656585 [Tribolium castaneum]
TRINITY_DN15828_c0_g5	--	--	Biological Process: immune system process (GO:0002376);; Biological Process: defense response (GO:0006952);;	--	--	--	Arthropod defensin	Tenecin-1 (Precursor) OS=Tenebrio molitor (Yellow mealworm beetle) PE=1 SV=1	sapecin B-like peptide, partial [Harmonia axyridis]
TRINITY_DN21101_c0_g2	[P]	Inorganic ion transport and metabolism	Molecular Function: magnesium ion binding (GO:0000287);; Molecular Function: phospholipid-translocating ATPase activity (GO:0004012);; Molecular Function: ATP binding (GO:0005524);; Biological Process: intracellular protein transport (GO:0006886);; Biological Process: Golgi organization (GO:0007030);; Biological Process: metabolic process (GO:0008152);; Cellular Component: integral component of m…	K01530|0.0|tca:656757|similar to CG33298-PB, isoform B	[R]	General function prediction only	haloacid dehalogenase-like hydrolase;; Putative hydrolase of sodium-potassium ATPase alpha subunit;; haloacid dehalogenase-like hydrolase	Phospholipid-transporting ATPase tat-1 GN=tat-1 OS=Caenorhabditis elegans PE=3 SV=3	PREDICTED: probable phospholipid-transporting ATPase VD isoform X1 [Tribolium castaneum]
TRINITY_DN8589_c0_g1	--	--	Biological Process: organ morphogenesis (GO:0009887);; Biological Process: single-organism cellular process (GO:0044763);; Biological Process: compound eye development (GO:0048749);;	--	[R]	General function prediction only	--	Protein scabrous (Precursor) GN=sca OS=Drosophila melanogaster (Fruit fly) PE=2 SV=3	PREDICTED: protein scabrous [Tribolium castaneum]
TRINITY_DN18232_c0_g2	--	--	--	--	--	--	--	--	hypothetical protein X777_01464 [Cerapachys biroi]
TRINITY_DN20090_c0_g2	--	--	Molecular Function: nucleic acid binding (GO:0003676);; Molecular Function: metal ion binding (GO:0046872);;	--	--	--	--	Zinc finger protein Noc GN=noc OS=Drosophila melanogaster (Fruit fly) PE=1 SV=1	PREDICTED: zinc finger protein Elbow [Tribolium castaneum]
TRINITY_DN16118_c0_g1	--	--	Cellular Component: membrane (GO:0016020);;	--	--	--	Immunoglobulin I-set domain;; CD80-like C2-set immunoglobulin domain;; Immunoglobulin domain	Fasciclin-3 (Precursor) GN=Fas3 OS=Drosophila melanogaster (Fruit fly) PE=2 SV=1	PREDICTED: fasciclin-3 isoform X1 [Tribolium castaneum]
TRINITY_DN13870_c0_g1	--	--	--	--	--	--	--	Regulator of nonsense transcripts 1 GN=upf1 OS=Dictyostelium discoideum (Slime mold) PE=3 SV=1	PREDICTED: uncharacterized protein PF11_0213-like [Bombyx mori]
TRINITY_DN20763_c0_g2	[C]	Energy production and conversion	Molecular Function: alkylglycerone-phosphate synthase activity (GO:0008609);; Biological Process: lipid biosynthetic process (GO:0008610);; Molecular Function: UDP-N-acetylmuramate dehydrogenase activity (GO:0008762);; Molecular Function: flavin adenine dinucleotide binding (GO:0050660);; Biological Process: oxidation-reduction process (GO:0055114);;	K00803|1e-143|tgu:100220704|similar to alkylglycerone phosphate synthase	[R]	General function prediction only	FAD binding domain	Alkyldihydroxyacetonephosphate synthase GN=CG10253 OS=Drosophila melanogaster (Fruit fly) PE=2 SV=1	PREDICTED: alkyldihydroxyacetonephosphate synthase [Tribolium castaneum]
TRINITY_DN8712_c0_g1	--	--	Cellular Component: intracellular organelle (GO:0043229);;	K11275|2e-42|tca:100142122|similar to histone H1	[B]	Chromatin structure and dynamics	linker histone H1 and H5 family	Histone H1B OS=Chironomus tentans (Midge) PE=3 SV=1	histone deacetylase [Dastarcus helophoroides]
TRINITY_DN17182_c3_g2	--	--	Cellular Component: membrane (GO:0016020);; Biological Process: metal ion transport (GO:0030001);; Molecular Function: metal ion transmembrane transporter activity (GO:0046873);; Biological Process: transmembrane transport (GO:0055085);;	K14715|1e-126|tca:661597|similar to CG2177 CG2177-PA	[U]	Intracellular trafficking, secretion, and vesicular transport	ZIP Zinc transporter	Histidine-rich membrane protein KE4 homolog 1 GN=hke-4.1 OS=Caenorhabditis elegans PE=2 SV=2	PREDICTED: zinc transporter ZIP9 [Tribolium castaneum]
TRINITY_DN19468_c0_g2	[J]	Translation, ribosomal structure and biogenesis	Molecular Function: cysteine-tRNA ligase activity (GO:0004817);; Molecular Function: ATP binding (GO:0005524);; Biological Process: cysteinyl-tRNA aminoacylation (GO:0006423);;	K01883|2e-36|tca:656575|similar to cysteinyl-tRNA synthetase	[J]	Translation, ribosomal structure and biogenesis	--	Cysteine--tRNA ligase, cytoplasmic GN=Aats-cys OS=Drosophila melanogaster (Fruit fly) PE=1 SV=1	PREDICTED: cysteine--tRNA ligase, cytoplasmic [Tribolium castaneum]
TRINITY_DN19397_c0_g1	--	--	--	--	--	--	hAT family C-terminal dimerisation region	--	hypothetical protein X777_04334, partial [Cerapachys biroi]
TRINITY_DN1573_c0_g1	--	--	--	--	--	--	--	--	hypothetical protein TcasGA2_TC010304 [Tribolium castaneum]
TRINITY_DN12840_c0_g1	--	--	--	--	--	--	--	Axoneme-associated protein mst101(2) GN=mst101(2) OS=Drosophila hydei (Fruit fly) PE=1 SV=1	hypothetical protein [Paramecium tetraurelia strain d4-2]
TRINITY_DN16966_c1_g1	--	--	--	K12585|9e-11|spu:582280|hypothetical LOC582280	--	--	--	--	hypothetical protein CAPTEDRAFT_186544 [Capitella teleta]
TRINITY_DN244_c0_g1	--	--	--	--	--	--	Trypsin	--	--
TRINITY_DN19257_c0_g1	[R]	General function prediction only	--	K00784|0.0|tca:657121|similar to AGAP009743-PA	[R]	General function prediction only	Beta-lactamase superfamily domain;; tRNase Z endonuclease;; Metallo-beta-lactamase superfamily	Ribonuclease Z, mitochondrial (Precursor) GN=JhI-1 OS=Drosophila melanogaster (Fruit fly) PE=1 SV=2	hypothetical protein D910_06547 [Dendroctonus ponderosae]
TRINITY_DN22805_c0_g1	--	--	--	--	--	--	--	--	hypothetical protein TcasGA2_TC003225 [Tribolium castaneum]
TRINITY_DN16833_c0_g2	--	--	Biological Process: transcription, DNA-templated (GO:0006351);; Cellular Component: ELL-EAF complex (GO:0032783);;	--	[K]	Transcription	--	Uncharacterized protein DDB_G0271670 (Precursor) GN=DDB_G0271670 OS=Dictyostelium discoideum (Slime mold) PE=3 SV=1	GL12546 [Drosophila persimilis]
TRINITY_DN12067_c0_g1	--	--	--	--	--	--	--	--	hypothetical protein TcasGA2_TC015970 [Tribolium castaneum]
TRINITY_DN17440_c0_g1	--	--	--	--	--	--	Zinc knuckle	--	rRNA-processing protein EBP2, putative [Entamoeba invadens IP1]
TRINITY_DN15820_c0_g1	--	--	--	K12485|6e-13|tca:663942|similar to nuclear fallout CG33991-PC	[DZ]	--	--	--	PREDICTED: rab11 family-interacting protein 4 isoform X1 [Tribolium castaneum]
TRINITY_DN23974_c0_g1	--	--	Molecular Function: catalytic activity (GO:0003824);; Biological Process: nucleic acid metabolic process (GO:0090304);;	--	--	--	--	--	endonuclease-reverse transcriptase [Danaus plexippus]
TRINITY_DN16064_c0_g1	--	--	--	--	--	--	--	DNA ligase 1 GN=lig1 OS=Dictyostelium discoideum (Slime mold) PE=3 SV=1	PREDICTED: uncharacterized protein LOC103315104 [Tribolium castaneum]
TRINITY_DN12760_c0_g1	[R]	General function prediction only	--	--	[R]	General function prediction only	Phosphatidylethanolamine-binding protein	Phosphatidylethanolamine-binding protein homolog F40A3.3 GN=F40A3.3 OS=Caenorhabditis elegans PE=3 SV=1	Phosphatidylethanolamine-binding protein 1 [Zootermopsis nevadensis]
TRINITY_DN13852_c0_g1	--	--	Cellular Component: motile cilium (GO:0031514);; Biological Process: cell motility (GO:0048870);;	--	--	--	Growth-arrest specific micro-tubule binding	Growth arrest-specific protein 8 homolog GN=Gas8 OS=Drosophila melanogaster (Fruit fly) PE=1 SV=1	PREDICTED: growth arrest-specific protein 8 [Tribolium castaneum]
TRINITY_DN19828_c0_g11	--	--	--	--	--	--	--	--	PREDICTED: uncharacterized protein LOC663131 [Tribolium castaneum]
TRINITY_DN6383_c0_g2	[J]	Translation, ribosomal structure and biogenesis	Molecular Function: structural constituent of ribosome (GO:0003735);; Cellular Component: microtubule associated complex (GO:0005875);; Biological Process: translation (GO:0006412);; Biological Process: ubiquitin-dependent protein catabolic process (GO:0006511);; Biological Process: protein ubiquitination (GO:0016567);; Cellular Component: cytosolic large ribosomal subunit (GO:0022625);; Molecula…	K02927|2e-56|tca:656930|similar to CG2960-PA	[J]	Translation, ribosomal structure and biogenesis	Ribosomal L40e family;; Ubiquitin family	60S ribosomal protein L40 (Precursor) GN=RpL40 OS=Drosophila melanogaster (Fruit fly) PE=1 SV=2	PREDICTED: ubiquitin-60S ribosomal protein L40 [Tribolium castaneum]
TRINITY_DN9994_c0_g1	[R]	General function prediction only	--	--	[Q]	Secondary metabolites biosynthesis, transport and catabolism	short chain dehydrogenase;; KR domain	Farnesol dehydrogenase {ECO:0000305} OS=Aedes aegypti (Yellowfever mosquito) PE=1 SV=2	hypothetical protein TcasGA2_TC015554 [Tribolium castaneum]
TRINITY_DN18583_c0_g1	[C]	Energy production and conversion	Biological Process: carbohydrate metabolic process (GO:0005975);; Molecular Function: phosphotransferase activity, alcohol group as acceptor (GO:0016773);;	--	[G]	Carbohydrate transport and metabolism	FGGY family of carbohydrate kinases, C-terminal domain;; FGGY family of carbohydrate kinases, N-terminal domain	Probable glycerol kinase GN=R11F4.1 OS=Caenorhabditis elegans PE=3 SV=1	PREDICTED: FGGY carbohydrate kinase domain-containing protein [Tribolium castaneum]
TRINITY_DN27408_c0_g1	--	--	--	--	--	--	--	--	PREDICTED: uncharacterized protein LOC105206507, partial [Solenopsis invicta]
TRINITY_DN19097_c0_g3	--	--	--	--	--	--	--	Tetratricopeptide repeat protein 14 homolog GN=CG6621 OS=Drosophila melanogaster (Fruit fly) PE=1 SV=2	PREDICTED: tetratricopeptide repeat protein 14 isoform X2 [Tribolium castaneum]
TRINITY_DN2607_c0_g1	--	--	--	--	--	--	Xyloglucan endo-transglycosylase (XET) C-terminus;; Glycosyl hydrolases family 16	--	--
TRINITY_DN15024_c0_g1	--	--	--	--	[S]	Function unknown	--	Sphingomyelin synthase-related 1 GN=SMSr OS=Drosophila melanogaster (Fruit fly) PE=1 SV=2	PREDICTED: sphingomyelin synthase-related 1-like [Tribolium castaneum]
TRINITY_DN3140_c0_g2	--	--	Molecular Function: binding (GO:0005488);; Molecular Function: transferase activity, transferring phosphorus-containing groups (GO:0016772);;	--	--	--	FAM183A and FAM183B related	--	PREDICTED: uncharacterized protein LOC103314198 [Tribolium castaneum]
TRINITY_DN21210_c0_g3	[V]	Defense mechanisms	Molecular Function: transporter activity (GO:0005215);; Molecular Function: ATP binding (GO:0005524);; Biological Process: transport (GO:0006810);; Biological Process: metabolic process (GO:0008152);; Cellular Component: integral component of membrane (GO:0016021);; Molecular Function: ATPase activity (GO:0016887);;	--	[IR]	--	--	ABC transporter A family member 4 GN=abcA4 OS=Dictyostelium discoideum (Slime mold) PE=3 SV=1	hypothetical protein YQE_09975, partial [Dendroctonus ponderosae]
TRINITY_DN14555_c0_g2	--	--	Biological Process: proteolysis (GO:0006508);; Molecular Function: cysteine-type peptidase activity (GO:0008234);;	--	[O]	Posttranslational modification, protein turnover, chaperones	Papain family cysteine protease	Cathepsin L light chain (Precursor) OS=Sarcophaga peregrina (Flesh fly) PE=1 SV=1	PREDICTED: cathepsin L1 [Tribolium castaneum]
TRINITY_DN18417_c0_g4	--	--	Biological Process: transport (GO:0006810);; Cellular Component: membrane (GO:0016020);;	K03454|2e-48|tca:659412|similar to mitochondrial carrier protein ymc	[C]	Energy production and conversion	Mitochondrial carrier protein	Mitochondrial substrate carrier family protein D GN=mcfD OS=Dictyostelium discoideum (Slime mold) PE=3 SV=1	PREDICTED: mitochondrial carnitine/acylcarnitine carrier protein CACL [Tribolium castaneum]
TRINITY_DN5452_c0_g2	--	--	--	--	[R]	General function prediction only	--	Homeotic protein ultrabithorax GN=Ubx OS=Junonia coenia (Peacock butterfly) PE=2 SV=1	Ubx protein [Procambarus clarkii]
TRINITY_DN14084_c1_g1	--	--	--	--	[T]	Signal transduction mechanisms	CD36 family	Protein croquemort GN=crq OS=Drosophila melanogaster (Fruit fly) PE=1 SV=2	unknown [Dendroctonus ponderosae]
TRINITY_DN16216_c2_g2	--	--	--	--	--	--	--	--	PREDICTED: microtubule-associated protein futsch isoform X2 [Acromyrmex echinatior]
TRINITY_DN20350_c0_g3	--	--	--	--	[T]	Signal transduction mechanisms	Neuralized	--	bluestreak [Tribolium castaneum]
TRINITY_DN20926_c0_g1	--	--	Cellular Component: nucleus (GO:0005634);; Biological Process: regulation of transcription, DNA-templated (GO:0006355);; Molecular Function: sequence-specific DNA binding (GO:0043565);;	K09313|0.0|tca:659250|similar to Homeobox protein cut	[K]	Transcription	CUT domain;; Homeobox domain;; Homeobox KN domain	Homeobox protein cut GN=ct OS=Drosophila melanogaster (Fruit fly) PE=1 SV=1	PREDICTED: homeobox protein cut-like [Tribolium castaneum]
TRINITY_DN19899_c0_g3	--	--	--	--	--	--	Cell-cycle sustaining, positive selection,	--	PREDICTED: uncharacterized protein LOC658883 [Tribolium castaneum]
TRINITY_DN18342_c0_g2	--	--	--	--	--	--	Vitamin K epoxide reductase family	--	vitamin-K-epoxide reductase [Culex quinquefasciatus]
TRINITY_DN8894_c0_g1	[R]	General function prediction only	Molecular Function: neurotransmitter:sodium symporter activity (GO:0005328);; Cellular Component: integral component of plasma membrane (GO:0005887);; Biological Process: neurotransmitter transport (GO:0006836);; Biological Process: transmembrane transport (GO:0055085);;	--	[T]	Signal transduction mechanisms	Sodium:neurotransmitter symporter family	Sodium-dependent serotonin transporter GN=SerT OS=Drosophila melanogaster (Fruit fly) PE=2 SV=1	PREDICTED: sodium- and chloride-dependent transporter XTRP3 isoform X3 [Megachile rotundata]
TRINITY_DN13553_c0_g1	--	--	--	--	--	--	Predicted AAA-ATPase;; BED zinc finger	--	hypothetical protein TcasGA2_TC009928 [Tribolium castaneum]
TRINITY_DN25416_c0_g1	--	--	--	--	--	--	--	Nucleic-acid-binding protein from mobile element jockey GN=gag OS=Drosophila funebris (Fruit fly) PE=4 SV=1	PREDICTED: uncharacterized protein LOC103522316, partial [Diaphorina citri]
TRINITY_DN17731_c1_g1	--	--	Molecular Function: nucleic acid binding (GO:0003676);;	--	[BD]	--	DDE superfamily endonuclease;; DDE superfamily endonuclease;; Tc5 transposase DNA-binding domain	--	PREDICTED: tigger transposable element-derived protein 6-like [Bombyx mori]
TRINITY_DN14062_c1_g1	--	--	--	--	--	--	7tm Odorant receptor	Odorant receptor 42b GN=Or42b OS=Drosophila melanogaster (Fruit fly) PE=2 SV=2	odorant receptor 189 [Tribolium castaneum]
TRINITY_DN16891_c0_g1	[P]	Inorganic ion transport and metabolism	Molecular Function: catalytic activity (GO:0003824);;	--	[R]	General function prediction only	Sulfatase;; Sulfatase	Arylsulfatase (Precursor) OS=Hemicentrotus pulcherrimus (Sea urchin) PE=1 SV=1	PREDICTED: arylsulfatase B-like [Tribolium castaneum]
TRINITY_DN13236_c0_g1	--	--	Cellular Component: membrane (GO:0016020);;	--	[S]	Function unknown	XK-related protein	Cell death abnormality protein 8 {ECO:0000250|UniProtKB:O17386} OS=Caenorhabditis briggsae PE=3 SV=1	hypothetical protein TcasGA2_TC008975 [Tribolium castaneum]
TRINITY_DN6939_c0_g1	--	--	Molecular Function: binding (GO:0005488);;	--	--	--	--	Longitudinals lacking protein, isoforms A/B/D/L OS=Drosophila melanogaster (Fruit fly) PE=1 SV=1	PREDICTED: zinc finger protein 37-like [Diaphorina citri]
TRINITY_DN14805_c0_g2	[O]	Posttranslational modification, protein turnover, chaperones	Molecular Function: peptidase activity (GO:0008233);;	K08592|3e-36|ame:413926|similar to SUMO1/sentrin specific protease 1	[O]	Posttranslational modification, protein turnover, chaperones	Ulp1 protease family, C-terminal catalytic domain	Sentrin-specific protease GN=ulp-1 OS=Caenorhabditis elegans PE=2 SV=3	hypothetical protein YQE_03221, partial [Dendroctonus ponderosae]
TRINITY_DN5266_c0_g1	--	--	--	--	[R]	General function prediction only	Reverse transcriptase (RNA-dependent DNA polymerase)	Probable RNA-directed DNA polymerase from transposon BS OS=Drosophila melanogaster (Fruit fly) PE=2 SV=1	PREDICTED: uncharacterized protein LOC105395561 [Plutella xylostella]
TRINITY_DN20692_c0_g2	[D]	Cell cycle control, cell division, chromosome partitioning	--	--	--	--	--	Putative leucine-rich repeat-containing protein DDB_G0290503 GN=DDB_G0290503 OS=Dictyostelium discoideum (Slime mold) PE=3 SV=1	PREDICTED: thyroid receptor-interacting protein 11-like [Tribolium castaneum]
TRINITY_DN12677_c0_g1	--	--	--	--	--	--	--	--	GM13286 [Drosophila sechellia]
TRINITY_DN24350_c0_g1	--	--	--	--	[Y]	Nuclear structure	--	--	hypothetical protein TcasGA2_TC010503 [Tribolium castaneum]
TRINITY_DN25465_c0_g1	--	--	Molecular Function: nucleic acid binding (GO:0003676);; Molecular Function: metal ion binding (GO:0046872);;	--	[R]	General function prediction only	--	Copia protease GN=GIP OS=Drosophila melanogaster (Fruit fly) PE=1 SV=3	GA27695 [Drosophila pseudoobscura pseudoobscura]
TRINITY_DN21197_c1_g2	--	--	--	--	--	--	--	Apolipophorin-1 (Precursor) GN=Rfabg OS=Drosophila melanogaster (Fruit fly) PE=1 SV=2	hypothetical protein D910_12720 [Dendroctonus ponderosae]
TRINITY_DN22862_c0_g1	--	--	--	--	[P]	Inorganic ion transport and metabolism	Ammonium Transporter Family	Putative ammonium transporter 1 GN=amt-1 OS=Caenorhabditis elegans PE=3 SV=1	PREDICTED: ammonium transporter 1 member 3-like [Apis dorsata]
TRINITY_DN9338_c0_g5	--	--	--	K09531|1e-06|tca:654989|similar to DnaJ (Hsp40) homolog, subfamily C, member 11	--	--	--	--	PREDICTED: dnaJ homolog subfamily C member 11 isoform X2 [Tribolium castaneum]
TRINITY_DN20014_c1_g3	[E]	Amino acid transport and metabolism	Biological Process: alcohol metabolic process (GO:0006066);; Molecular Function: choline dehydrogenase activity (GO:0008812);; Molecular Function: flavin adenine dinucleotide binding (GO:0050660);; Biological Process: oxidation-reduction process (GO:0055114);;	--	[R]	General function prediction only	GMC oxidoreductase	Glucose dehydrogenase [FAD, quinone] short protein (Precursor) GN=Gld OS=Drosophila pseudoobscura pseudoobscura (Fruit fly) PE=3 SV=4	hypothetical protein SINV_02977, partial [Solenopsis invicta]
TRINITY_DN14296_c0_g1	--	--	--	--	--	--	Reverse transcriptase (RNA-dependent DNA polymerase)	Endonuclease (Fragment) OS=Popillia japonica (Japanese beetle) PE=3 SV=1	PREDICTED: uncharacterized protein LOC103521296, partial [Diaphorina citri]
TRINITY_DN5713_c0_g1	[J]	Translation, ribosomal structure and biogenesis	Molecular Function: RNA binding (GO:0003723);; Molecular Function: structural constituent of ribosome (GO:0003735);; Biological Process: translation (GO:0006412);; Cellular Component: large ribosomal subunit (GO:0015934);;	K02938|1e-163|ame:410188|RpL8	[J]	Translation, ribosomal structure and biogenesis	Ribosomal Proteins L2, C-terminal domain;; Ribosomal Proteins L2, RNA binding domain	60S ribosomal protein L8 GN=RpL8 OS=Spodoptera frugiperda (Fall armyworm) PE=2 SV=1	ribosomal protein L8 [Lysiphlebus testaceipes]
TRINITY_DN17475_c0_g3	--	--	--	--	[S]	Function unknown	CTLH/CRA C-terminal to LisH motif domain	--	PREDICTED: macrophage erythroblast attacher [Tribolium castaneum]
TRINITY_DN21204_c0_g9	--	--	Biological Process: protein peptidyl-prolyl isomerization (GO:0000413);; Molecular Function: peptidyl-prolyl cis-trans isomerase activity (GO:0003755);; Cellular Component: intracellular (GO:0005622);; Biological Process: protein folding (GO:0006457);; Molecular Function: zinc ion binding (GO:0008270);;	--	--	--	--	DNA-directed RNA polymerase II subunit RPB1 GN=ama-1 OS=Caenorhabditis elegans PE=1 SV=3	PREDICTED: uncharacterized protein LOC100142394 [Tribolium castaneum]
TRINITY_DN13828_c0_g1	--	--	--	--	--	--	--	--	PREDICTED: uncharacterized protein LOC661635 [Tribolium castaneum]
TRINITY_DN16175_c0_g1	[S]	Function unknown	--	--	--	--	Domain of unknown function (DUF1963)	--	hypothetical protein ENU1_201130 [Entamoeba nuttalli P19]
TRINITY_DN9518_c0_g1	--	--	--	K03267|9e-10|tca:657209|similar to elongation factor 1 alpha	--	--	--	--	PREDICTED: eukaryotic peptide chain release factor GTP-binding subunit ERF3A isoform X2 [Tribolium castaneum]
TRINITY_DN4909_c0_g2	--	--	Cellular Component: integral component of membrane (GO:0016021);;	--	[S]	Function unknown	Erg28 like protein	--	PREDICTED: uncharacterized protein LOC100141768 [Tribolium castaneum]
TRINITY_DN16313_c0_g1	--	--	--	--	--	--	--	Probable serine/threonine-protein kinase nek3 GN=nek3 OS=Dictyostelium discoideum (Slime mold) PE=3 SV=1	hypothetical protein CRE_16717 [Caenorhabditis remanei]
TRINITY_DN20490_c0_g2	--	--	Molecular Function: GTPase activator activity (GO:0005096);; Biological Process: positive regulation of GTPase activity (GO:0043547);;	--	[S]	Function unknown	--	--	PREDICTED: ral GTPase-activating protein subunit beta isoform X3 [Tribolium castaneum]
TRINITY_DN18653_c0_g1	--	--	--	--	--	--	N-terminal C2 in EEIG1 and EHBP1 proteins	--	PREDICTED: uncharacterized protein LOC656488 [Tribolium castaneum]
TRINITY_DN15999_c0_g1	--	--	--	--	--	--	NMDA receptor-regulated gene protein 2 C-terminus	--	PREDICTED: uncharacterized protein LOC103314281 isoform X2 [Tribolium castaneum]
TRINITY_DN18804_c0_g5	--	--	--	--	[L]	Replication, recombination and repair	Domain of unknown function (DUF1771);; Smr domain;; CUE domain	--	PREDICTED: NEDD4-binding protein 2 [Tribolium castaneum]
TRINITY_DN14686_c0_g1	[R]	General function prediction only	--	--	[T]	Signal transduction mechanisms	TPR repeat;; Tetratricopeptide repeat;; Tetratricopeptide repeat;; Tetratricopeptide repeat;; Tetratricopeptide repeat;; Tetratricopeptide repeat;; Tetratricopeptide repeat;; Tetratricopeptide repeat;; Tetratricopeptide repeat;; Anaphase-promoting complex, cyclosome, subunit 3;; Tetratricopeptide repeat;; Tetratricopeptide repeat	--	PREDICTED: tetratricopeptide repeat protein 7B [Tribolium castaneum]
TRINITY_DN6582_c0_g2	--	--	--	--	[U]	Intracellular trafficking, secretion, and vesicular transport	--	--	hypothetical protein YQE_09006, partial [Dendroctonus ponderosae]
TRINITY_DN14197_c0_g2	--	--	Molecular Function: binding (GO:0005488);; Biological Process: single-organism process (GO:0044699);;	--	--	--	WAHD domain of WASH complex	WAS protein family homolog DDB_G0292878 GN=DDB_G0292878 OS=Dictyostelium discoideum (Slime mold) PE=1 SV=1	hypothetical protein TcasGA2_TC001439 [Tribolium castaneum]
TRINITY_DN10780_c0_g2	--	--	Molecular Function: nucleic acid binding (GO:0003676);;	--	--	--	--	--	PREDICTED: zinc finger MYM-type protein 1-like, partial [Cerapachys biroi]
TRINITY_DN14374_c0_g4	--	--	--	--	--	--	--	--	PREDICTED: regulator of nonsense transcripts 1 [Tribolium castaneum]
TRINITY_DN3298_c0_g1	[R]	General function prediction only	Molecular Function: neurotransmitter:sodium symporter activity (GO:0005328);; Biological Process: neurotransmitter transport (GO:0006836);; Cellular Component: integral component of membrane (GO:0016021);; Biological Process: transmembrane transport (GO:0055085);;	K05034|0.0|tca:662989|similar to CG1732-PA, isoform A	[T]	Signal transduction mechanisms	Sodium:neurotransmitter symporter family	Sodium-dependent serotonin transporter GN=SerT OS=Drosophila melanogaster (Fruit fly) PE=2 SV=1	PREDICTED: sodium- and chloride-dependent GABA transporter 1 [Tribolium castaneum]
TRINITY_DN3949_c0_g1	[R]	General function prediction only	Biological Process: transport (GO:0006810);; Biological Process: single-organism process (GO:0044699);;	K06694|9e-15|phu:Phum_PHUM599050|26S proteasome non-ATPase regulatory subunit, putative (EC:1.3.1.74)	[T]	Signal transduction mechanisms	Ankyrin repeats (3 copies);; Ankyrin repeats (many copies);; Ankyrin repeat;; Ankyrin repeats (many copies);; Ankyrin repeat	Processed neurogenic locus Notch protein (Precursor) GN=N OS=Drosophila melanogaster (Fruit fly) PE=1 SV=3	hypothetical protein DAPPUDRAFT_94321 [Daphnia pulex]
TRINITY_DN23036_c0_g1	--	--	--	--	--	--	Domain of unknown function (DUF4586)	--	PREDICTED: UPF0602 protein C4orf47-like, partial [Tribolium castaneum]
TRINITY_DN13501_c0_g2	[O]	Posttranslational modification, protein turnover, chaperones	Biological Process: protein folding (GO:0006457);; Cellular Component: prefoldin complex (GO:0016272);; Molecular Function: unfolded protein binding (GO:0051082);;	K09550|2e-38|tca:661392|similar to Probable prefoldin subunit 4	[O]	Posttranslational modification, protein turnover, chaperones	Prefoldin subunit	Probable prefoldin subunit 4 GN=CG10635 OS=Drosophila melanogaster (Fruit fly) PE=3 SV=1	PREDICTED: probable prefoldin subunit 4 [Tribolium castaneum]
TRINITY_DN15077_c0_g1	--	--	Molecular Function: actin binding (GO:0003779);; Cellular Component: F-actin capping protein complex (GO:0008290);; Biological Process: barbed-end actin filament capping (GO:0051016);;	K10364|4e-70|tca:663021|similar to F-actin capping protein alpha subunit	[Z]	Cytoskeleton	F-actin capping protein alpha subunit	F-actin-capping protein subunit alpha GN=cpa OS=Drosophila melanogaster (Fruit fly) PE=2 SV=1	PREDICTED: F-actin-capping protein subunit alpha [Tribolium castaneum]
TRINITY_DN21218_c0_g4	[L]	Replication, recombination and repair	--	--	--	--	--	--	PREDICTED: golgin subfamily A member 4-like [Tribolium castaneum]
TRINITY_DN21113_c0_g2	--	--	Biological Process: regulation of heart rate (GO:0002027);; Molecular Function: calcium ion binding (GO:0005509);; Cellular Component: cytoplasm (GO:0005737);; Cellular Component: voltage-gated calcium channel complex (GO:0005891);; Biological Process: exocytosis (GO:0006887);; Biological Process: phagocytosis (GO:0006909);; Biological Process: positive regulation of antifungal peptide biosynthet…	--	[PT]	--	--	Voltage-dependent calcium channel type A subunit alpha-1 GN=cac OS=Drosophila melanogaster (Fruit fly) PE=2 SV=3	cacophony A [Tribolium castaneum]
TRINITY_DN24834_c0_g1	--	--	Molecular Function: binding (GO:0005488);;	--	[R]	General function prediction only	Reverse transcriptase (RNA-dependent DNA polymerase)	Copia protease GN=GIP OS=Drosophila melanogaster (Fruit fly) PE=1 SV=3	polyprotein [Drosophila melanogaster]
TRINITY_DN15552_c0_g2	--	--	--	--	[DK]	--	Galactose oxidase, central domain;; Kelch motif;; Galactose oxidase, central domain;; Kelch motif;; Kelch motif;; Kelch motif;; Fibronectin type III domain	HCF C-terminal chain OS=Drosophila melanogaster (Fruit fly) PE=1 SV=2	PREDICTED: host cell factor 2 isoform X2 [Tribolium castaneum]
TRINITY_DN17464_c0_g4	[P]	Inorganic ion transport and metabolism	Cellular Component: integral component of membrane (GO:0016021);; Biological Process: transmembrane transport (GO:0055085);;	--	[PT]	--	Sodium/calcium exchanger protein	Probable sodium/potassium/calcium exchanger CG1090 GN=CG1090 OS=Drosophila melanogaster (Fruit fly) PE=2 SV=3	PREDICTED: sodium/potassium/calcium exchanger 4 [Tribolium castaneum]
TRINITY_DN28600_c0_g1	--	--	--	--	--	--	--	--	hypothetical protein TcasGA2_TC005062 [Tribolium castaneum]
TRINITY_DN19245_c0_g1	--	--	--	--	[T]	Signal transduction mechanisms	WH1 domain;; VASP tetramerisation domain;; RanBP1 domain	Protein enabled GN=ena OS=Drosophila melanogaster (Fruit fly) PE=1 SV=4	PREDICTED: protein enabled isoform X2 [Tribolium castaneum]
TRINITY_DN9242_c1_g1	[H]	Coenzyme transport and metabolism	Molecular Function: RNA polymerase II regulatory region sequence-specific DNA binding (GO:0000977);; Molecular Function: RNA polymerase II distal enhancer sequence-specific DNA binding transcription factor activity (GO:0003705);; Molecular Function: 6-pyruvoyltetrahydropterin synthase activity (GO:0003874);; Cellular Component: nucleus (GO:0005634);; Cellular Component: transcription factor compl…	K01737|8e-31|tca:661423|similar to 6-pyruvoyltetrahydropterin synthase, putative	[H]	Coenzyme transport and metabolism	6-pyruvoyl tetrahydropterin synthase	6-pyruvoyl tetrahydrobiopterin synthase GN=pr OS=Drosophila melanogaster (Fruit fly) PE=1 SV=1	PREDICTED: 6-pyruvoyl tetrahydrobiopterin synthase [Tribolium castaneum]
TRINITY_DN20421_c0_g1	--	--	--	--	[T]	Signal transduction mechanisms	Intra-flagellar transport protein 57	WD repeat-containing protein mio GN=mio OS=Drosophila melanogaster (Fruit fly) PE=2 SV=2	PREDICTED: WD repeat-containing protein mio-B isoform X1 [Tribolium castaneum]
TRINITY_DN19042_c0_g11	--	--	--	--	[R]	General function prediction only	Alpha/beta hydrolase family;; alpha/beta hydrolase fold	--	PREDICTED: valacyclovir hydrolase [Tribolium castaneum]
TRINITY_DN21015_c0_g2	[G]	Carbohydrate transport and metabolism	Molecular Function: transferase activity, transferring phosphorus-containing groups (GO:0016772);;	--	--	--	PEP-utilising enzyme, mobile domain	--	hypothetical protein YQE_02121, partial [Dendroctonus ponderosae]
TRINITY_DN29326_c0_g1	--	--	Molecular Function: antigen binding (GO:0003823);; Cellular Component: integral component of plasma membrane (GO:0005887);; Biological Process: phagocytosis (GO:0006909);; Biological Process: axonal fasciculation (GO:0007413);; Biological Process: ventral cord development (GO:0007419);; Biological Process: peripheral nervous system development (GO:0007422);; Molecular Function: axon guidance rece…	--	[T]	Signal transduction mechanisms	Immunoglobulin domain;; Immunoglobulin I-set domain;; Immunoglobulin domain;; Immunoglobulin domain	Down syndrome cell adhesion molecule-like protein Dscam2 (Precursor) GN=Dscam2 OS=Drosophila melanogaster (Fruit fly) PE=2 SV=3	down syndrome cell adhesion molecule 1, isoform H [Drosophila melanogaster]
TRINITY_DN20922_c0_g5	--	--	Cellular Component: cytoskeleton (GO:0005856);;	--	[T]	Signal transduction mechanisms	FERM C-terminal PH-like domain	Protein expanded GN=ex OS=Drosophila melanogaster (Fruit fly) PE=1 SV=3	PREDICTED: protein expanded [Tribolium castaneum]
TRINITY_DN16783_c0_g1	--	--	Molecular Function: electron carrier activity (GO:0009055);; Molecular Function: protein disulfide oxidoreductase activity (GO:0015035);; Biological Process: cell redox homeostasis (GO:0045454);; Biological Process: oxidation-reduction process (GO:0055114);;	K05309|1e-175|tca:662467|similar to CG4086-PA	[R]	General function prediction only	Glutathione S-transferase, C-terminal domain;; Glutathione S-transferase, N-terminal domain;; Glutaredoxin;; Glutathione S-transferase, N-terminal domain	--	PREDICTED: prostaglandin E synthase 2 [Tribolium castaneum]
TRINITY_DN9755_c0_g2	--	--	Molecular Function: methyltransferase activity (GO:0008168);; Biological Process: methylation (GO:0032259);;	--	--	--	--	Mariner Mos1 transposase GN=mariner\T OS=Drosophila mauritiana (Fruit fly) PE=1 SV=1	PREDICTED: histone-lysine N-methyltransferase SETMAR-like [Acromyrmex echinatior]
TRINITY_DN9424_c0_g1	--	--	--	--	--	--	--	Nucleic-acid-binding protein from transposon X-element OS=Drosophila melanogaster (Fruit fly) PE=3 SV=1	conserved hypothetical protein [Culex quinquefasciatus]
TRINITY_DN12686_c0_g1	--	--	--	--	--	--	--	--	hypothetical protein TcasGA2_TC010304 [Tribolium castaneum]
TRINITY_DN20184_c0_g1	[G]	Carbohydrate transport and metabolism	Biological Process: carbohydrate metabolic process (GO:0005975);; Molecular Function: isomerase activity (GO:0016853);;	K01785|2e-15|tca:660201|similar to CG10467-PA	[G]	Carbohydrate transport and metabolism	Aldose 1-epimerase	--	hypothetical protein YQE_00337, partial [Dendroctonus ponderosae]
TRINITY_DN14392_c0_g1	--	--	--	--	--	--	FLYWCH zinc finger domain	--	PREDICTED: protein tramtrack, beta isoform-like isoform X13 [Tribolium castaneum]
TRINITY_DN20600_c0_g8	--	--	--	K09259|5e-59|tca:657221|Cact	[R]	General function prediction only	Ankyrin repeats (3 copies);; Ankyrin repeat;; Ankyrin repeats (many copies);; Ankyrin repeats (many copies);; Ankyrin repeat	NF-kappa-B inhibitor cactus GN=cact OS=Drosophila melanogaster (Fruit fly) PE=1 SV=2	cactus isoform 2 [Tribolium castaneum]
TRINITY_DN12403_c0_g1	--	--	Molecular Function: transporter activity (GO:0005215);; Cellular Component: intracellular (GO:0005622);; Biological Process: transport (GO:0006810);;	--	[I]	Lipid transport and metabolism	CRAL/TRIO domain	--	PREDICTED: alpha-tocopherol transfer protein-like [Tribolium castaneum]
TRINITY_DN18874_c0_g1	--	--	--	--	[T]	Signal transduction mechanisms	--	--	hypothetical protein TcasGA2_TC001187 [Tribolium castaneum]
TRINITY_DN19983_c0_g3	--	--	Molecular Function: ATP binding (GO:0005524);; Biological Process: metabolic process (GO:0008152);; Molecular Function: organic phosphonate transmembrane-transporting ATPase activity (GO:0015416);; Biological Process: organic phosphonate transport (GO:0015716);; Biological Process: organophosphate ester transport (GO:0015748);; Cellular Component: ATP-binding cassette (ABC) transporter complex (G…	--	[Q]	Secondary metabolites biosynthesis, transport and catabolism	ABC-2 type transporter	ABC transporter ATP-binding protein/permease wht-1 GN=wht-1 OS=Caenorhabditis elegans PE=2 SV=2	putative ABC transporter [Maconellicoccus hirsutus]
TRINITY_DN15344_c0_g1	--	--	--	--	--	--	--	--	hypothetical protein YQE_01644, partial [Dendroctonus ponderosae]
TRINITY_DN14988_c0_g4	--	--	--	--	--	--	--	--	PREDICTED: uncharacterized protein LOC103314285 isoform X2 [Tribolium castaneum]
TRINITY_DN18548_c0_g1	--	--	--	--	--	--	Domain of unknown function (DUF4518)	--	PREDICTED: uncharacterized protein C3orf38 homolog [Tribolium castaneum]
TRINITY_DN12865_c0_g5	--	--	--	--	--	--	--	--	hypothetical protein TcasGA2_TC013289 [Tribolium castaneum]
TRINITY_DN19881_c0_g1	--	--	--	--	[K]	Transcription	Plus-3 domain	RNA polymerase-associated protein Rtf1 GN=Rtf1 OS=Drosophila melanogaster (Fruit fly) PE=1 SV=1	hypothetical protein TcasGA2_TC001573 [Tribolium castaneum]
TRINITY_DN9864_c0_g1	--	--	Molecular Function: protein binding (GO:0005515);; Cellular Component: intracellular organelle (GO:0043229);; Cellular Component: cytoplasmic part (GO:0044444);; Biological Process: single-organism cellular process (GO:0044763);; Biological Process: organ development (GO:0048513);;	--	--	--	--	--	PREDICTED: uncharacterized protein LOC663949 [Tribolium castaneum]
TRINITY_DN20513_c0_g3	[V]	Defense mechanisms	--	--	[Q]	Secondary metabolites biosynthesis, transport and catabolism	ABC transporter transmembrane region	Probable multidrug resistance-associated protein lethal(2)03659 GN=l(2)03659 OS=Drosophila melanogaster (Fruit fly) PE=2 SV=3	PREDICTED: multidrug resistance-associated protein 4-like [Tribolium castaneum]
TRINITY_DN18119_c0_g2	--	--	--	--	[S]	Function unknown	--	--	PREDICTED: golgi-associated PDZ and coiled-coil motif-containing protein-like isoform X1 [Tribolium castaneum]
TRINITY_DN13817_c0_g1	--	--	Cellular Component: membrane part (GO:0044425);;	K12667|0.0|tca:660020|similar to ribophorin ii	[O]	Posttranslational modification, protein turnover, chaperones	Oligosaccharyltransferase subunit Ribophorin II	Dolichyl-diphosphooligosaccharide--protein glycosyltransferase subunit swp1 (Precursor) GN=swp1 OS=Dictyostelium discoideum (Slime mold) PE=3 SV=1	PREDICTED: dolichyl-diphosphooligosaccharide--protein glycosyltransferase subunit 2 [Tribolium castaneum]
TRINITY_DN20042_c0_g1	--	--	--	--	[S]	Function unknown	Rtr1/RPAP2 family	Putative RNA polymerase II subunit B1 CTD phosphatase RPAP2 homolog GN=CG34183 OS=Drosophila melanogaster (Fruit fly) PE=2 SV=1	PREDICTED: RNA polymerase II subunit B1 CTD phosphatase Rpap2 [Tribolium castaneum]
TRINITY_DN20401_c0_g1	--	--	--	--	--	--	--	Myosin heavy chain, striated muscle OS=Argopecten irradians (Bay scallop) PE=1 SV=1	PREDICTED: coiled-coil domain-containing protein 102A isoform X3 [Tribolium castaneum]
TRINITY_DN6055_c0_g1	--	--	--	--	--	--	Zona pellucida-like domain	--	PREDICTED: uncharacterized protein LOC663901 isoform X1 [Tribolium castaneum]
TRINITY_DN3503_c0_g3	--	--	--	--	--	--	--	Probable RNA-directed DNA polymerase from transposon BS OS=Drosophila melanogaster (Fruit fly) PE=2 SV=1	hypothetical protein TcasGA2_TC006014 [Tribolium castaneum]
TRINITY_DN13861_c0_g5	--	--	--	--	--	--	--	--	hypothetical protein TcasGA2_TC010750 [Tribolium castaneum]
TRINITY_DN15600_c0_g2	[E]	Amino acid transport and metabolism	Molecular Function: glycine hydroxymethyltransferase activity (GO:0004372);; Biological Process: glycine metabolic process (GO:0006544);; Biological Process: L-serine metabolic process (GO:0006563);; Molecular Function: methyltransferase activity (GO:0008168);; Molecular Function: pyridoxal phosphate binding (GO:0030170);; Biological Process: methylation (GO:0032259);; Biological Process: tetrahy…	K00600|0.0|tca:655825|similar to CG3011-PA	[E]	Amino acid transport and metabolism	Serine hydroxymethyltransferase;; Aminotransferase class I and II	Serine hydroxymethyltransferase GN=mel-32 OS=Caenorhabditis elegans PE=1 SV=2	PREDICTED: serine hydroxymethyltransferase isoform X2 [Tribolium castaneum]
TRINITY_DN20551_c0_g8	[P]	Inorganic ion transport and metabolism	Molecular Function: NADPH-hemoprotein reductase activity (GO:0003958);; Molecular Function: iron ion binding (GO:0005506);; Cellular Component: endoplasmic reticulum membrane (GO:0005789);; Molecular Function: FMN binding (GO:0010181);; Biological Process: oxidation-reduction process (GO:0055114);;	K00327|0.0|tca:659809|similar to nadph cytochrome P450	[C]	Energy production and conversion	FAD binding domain;; Flavodoxin	NADPH--cytochrome P450 reductase OS=Musca domestica (House fly) PE=2 SV=1	PREDICTED: NADPH--cytochrome P450 reductase isoform X2 [Tribolium castaneum]
TRINITY_DN16293_c0_g1	--	--	Molecular Function: metal ion binding (GO:0046872);;	--	--	--	--	--	hypothetical protein D910_11316 [Dendroctonus ponderosae]
TRINITY_DN16613_c0_g2	--	--	Molecular Function: transferase activity (GO:0016740);;	K10158|4e-15|tca:663511|similar to SQuashed Vulva family member (sqv-8)	[O]	Posttranslational modification, protein turnover, chaperones	--	Probable glucuronosyltransferase sqv-8 GN=sqv-8 OS=Caenorhabditis elegans PE=1 SV=1	hypothetical protein D910_03095 [Dendroctonus ponderosae]
TRINITY_DN682_c0_g1	--	--	--	--	[R]	General function prediction only	Reverse transcriptase (RNA-dependent DNA polymerase)	Probable RNA-directed DNA polymerase from transposon BS OS=Drosophila melanogaster (Fruit fly) PE=2 SV=1	hypothetical protein TcasGA2_TC005145 [Tribolium castaneum]
TRINITY_DN17958_c0_g1	--	--	--	--	--	--	Urb2/Npa2 family	--	PREDICTED: uncharacterized protein LOC103312334 [Tribolium castaneum]
TRINITY_DN18255_c0_g8	--	--	Molecular Function: catalytic activity (GO:0003824);;	--	--	--	Polysaccharide deacetylase	--	chitin deacetylase 9 precursor [Tribolium castaneum]
TRINITY_DN22825_c0_g1	--	--	--	--	--	--	--	--	hypothetical protein [Plasmodium berghei strain ANKA]
TRINITY_DN14124_c0_g1	--	--	Cellular Component: nucleus (GO:0005634);; Biological Process: regulation of mRNA splicing, via spliceosome (GO:0048024);;	--	[A]	RNA processing and modification	--	Pre-mRNA-splicing regulator female-lethal(2)D GN=fl(2)d OS=Drosophila melanogaster (Fruit fly) PE=1 SV=2	PREDICTED: pre-mRNA-splicing regulator female-lethal(2)D [Tribolium castaneum]
TRINITY_DN20989_c0_g2	[E]	Amino acid transport and metabolism	Molecular Function: glucose dehydrogenase activity (GO:0004344);; Cellular Component: extracellular region (GO:0005576);; Biological Process: glucose metabolic process (GO:0006006);; Biological Process: pupal chitin-based cuticle development (GO:0008364);; Biological Process: sperm storage (GO:0046693);; Molecular Function: flavin adenine dinucleotide binding (GO:0050660);; Biological Process: ox…	--	[R]	General function prediction only	GMC oxidoreductase	Glucose dehydrogenase [FAD, quinone] short protein (Precursor) GN=Gld OS=Drosophila melanogaster (Fruit fly) PE=3 SV=3	PREDICTED: glucose dehydrogenase [FAD, quinone] [Tribolium castaneum]
[truncated: 36,941 more rows]
[truncated: 4 more columns]
